# Supplementary material for: Betulin 3,28-di-O-tosyl­ate
Source: Acta Crystallogr Sect E Struct Rep Online. 2014 Jul 23;70(Pt 8):o879–80. doi: 10.1107/S1600536814016602 (PMC4158509; doi:10.1107/S1600536814016602)
Supplement: Supplementary file 1 [file e-70-0o879-sup1.cif]

##############################################################################
#                                                                            #
# This CIF contains the data in a paper accepted for publication in          #
# Acta Crystallographica Section E. It conforms to the requirements of       #
# Notes for Authors for Acta Crystallographica Section E, and has been       #
# peer reviewed under the auspices of the IUCr Commission on Journals.       #
#                                                                            #
# Full details of the Crystallographic Information File format               #
# are given in the paper "The Crystallographic Information File (CIF):       #
# a New Standard Archive File for Crystallography" by S. R. Hall, F. H.      #
# Allen and I. D. Brown [Acta Cryst. (1991), A47, 655-685].                  #
#                                                                            #
# The current version of the core CIF dictionary is obtainable from          #
# ftp://ftp.iucr.org/pub/cif_core.dic.                                       #
#                                                                            #
# Software is freely available for graphical display of the structure(s)     #
# in this CIF. For information consult the CIF software page                 #
# http://www.iucr.org/resources/cif/software.                                #
#                                                                            #
# This file may be used for bona fide research purposes within the           #
# scientific community so long as proper attribution is given to the journal # 
# article from which it was obtained.                                        #
#                                                                            #
##############################################################################
data_I
_database_code_depnum_ccdc_archive 'CCDC 994542'
_audit_creation_method     SHELXL-97
_journal_date_recd_electronic     2014-06-17
_journal_date_accepted     2014-07-17
_journal_name_full     'Acta Crystallographica, Section E'
_journal_year     2014
_journal_volume     70
_journal_issue      8
_journal_page_first     o879
_journal_page_last     o880
_journal_paper_category     QO
_journal_paper_doi     10.1107/S1600536814016602
_journal_coeditor_code     FY2116
_publ_contact_author_name     'Maris Turks'
_publ_contact_author_address
;
Department of Material Science and Applied Chemistry, Riga Technical University,
 3 P. Valdena Str., Riga, LV-1007, Latvia
;
_publ_contact_author_email     'maris_turks@ktf.rtu.lv'
_publ_contact_author_fax     ?
_publ_contact_author_phone     ?
_publ_section_title
;
Betulin 3,28-di-<i>O</i>-tosylate
;
loop_
    _publ_author_name
    _publ_author_footnote
    _publ_author_address
    'Peipi\,n\<s, Uldis' .
;
Department of Material Science and Applied Chemistry,
Riga Technical University,
3 P. Valdena Str., Riga LV-1007,
Latvia
;
    'Freimanis, Niks' .
;
Department of Material Science and Applied Chemistry,
Riga Technical University,
3 P. Valdena Str., Riga LV-1007,
Latvia
Ogre State Gymnasium, 14 Meza prosp., LV-5001, Ogre, Latvia
;
    'Stepanovs, Dmitrijs' .
;
Latvian Institute of Organic Synthesis, 21 Aizkraukles Str., Riga LV-1006,
Latvia
;
    'Mishnev, Anatoly' .
;
Latvian Institute of Organic Synthesis, 21 Aizkraukles Str., Riga LV-1006,
Latvia
;
    'Turks, M\=aris' .
;
Department of Material Science and Applied Chemistry,
Riga Technical University,
3 P. Valdena Str., Riga LV-1007,
Latvia
;
_publ_section_synopsis     .
_chemical_name_systematic
;\
(1<i>R</i>,3a<i>S</i>,5a<i>R</i>,5b<i>R</i>,7a<i>R</i>,9<i>S</i>,11a<i>R</i>,\
11b<i>R</i>,13a<i>R</i>,13b<i>R</i>)-5a,5b,8,8,11a-Pentamethyl-1-(prop-1-\
en-2-yl)-3a-[(tosyloxy)methyl]icosahydro-1<i>H</i>-\
cyclopenta[<i>a</i>]chrysen-9-yl 4-methylbenzenesulfonate
;
_chemical_name_common     'Betulin 3,28-di-O-tosylate'
_chemical_formula_moiety     'C44 H62 O6 S2'
_chemical_formula_sum     'C44 H62 O6 S2'
_chemical_formula_iupac     'C44 H62 O6 S2'
_chemical_formula_weight     751.08
_chemical_melting_point     403
_symmetry_cell_setting     orthorhombic
_symmetry_space_group_name_H-M     'P 21 21 21'
_symmetry_space_group_name_hall     'P 2ac 2ab'
loop_
    _symmetry_equiv_pos_as_xyz
    'x, y, z'
    '-x+1/2, -y, z+1/2'
    'x+1/2, -y+1/2, -z'
    '-x, y+1/2, -z+1/2'
_cell_length_a     6.98240(10)
_cell_length_b     18.2035(4)
_cell_length_c     31.4449(9)
_cell_angle_alpha     90.00
_cell_angle_beta     90.00
_cell_angle_gamma     90.00
_cell_volume     3996.78(16)
_cell_formula_units_Z     4
_cell_measurement_reflns_used     35297
_cell_measurement_theta_min     0.998
_cell_measurement_theta_max     27.878
_cell_measurement_temperature     173(2)
_exptl_crystal_description     'needle'
_exptl_crystal_colour     'colorless'
_exptl_crystal_size_max     0.11
_exptl_crystal_size_mid     0.03
_exptl_crystal_size_min     0.03
_exptl_crystal_density_diffrn     1.248
_exptl_crystal_density_meas     ?
_exptl_crystal_density_method     'not measured'
_exptl_crystal_F_000     1624
_exptl_absorpt_coefficient_mu     0.181
_exptl_absorpt_correction_type     none
_exptl_absorpt_process_details     ?
_exptl_absorpt_correction_T_min     ?
_exptl_absorpt_correction_T_max     ?
_exptl_special_details     ?
_diffrn_ambient_temperature     173(2)
_diffrn_radiation_type     MoK\a
_diffrn_radiation_wavelength     0.71073
_diffrn_radiation_source     'fine-focus sealed tube'
_diffrn_radiation_monochromator     graphite
_diffrn_measurement_device_type     'Nonius KappaCCD'
_diffrn_measurement_method     'CCD'
_diffrn_detector_area_resol_mean     ?
_diffrn_reflns_number     9235
_diffrn_reflns_av_R_equivalents     ?
_diffrn_reflns_av_sigmaI/netI     0.1882
_diffrn_reflns_theta_min     2.33
_diffrn_reflns_theta_max     27.77
_diffrn_reflns_theta_full     27.77
_diffrn_measured_fraction_theta_max     0.992
_diffrn_measured_fraction_theta_full     0.992
_diffrn_reflns_limit_h_min     -9
_diffrn_reflns_limit_h_max     9
_diffrn_reflns_limit_k_min     -23
_diffrn_reflns_limit_k_max     23
_diffrn_reflns_limit_l_min     -40
_diffrn_reflns_limit_l_max     41
_diffrn_standards_number     ?
_diffrn_standards_interval_count     ?
_diffrn_standards_interval_time     ?
_diffrn_standards_decay_%     ?
_refine_special_details
;
Refinement of <i>F</i>^2^ against ALL reflections. The weighted <i>R</i>-factor
<i>wR</i> and goodness of fit <i>S</i> are based on <i>F</i>^2^, conventional
<i>R</i>-factors <i>R</i> are based on <i>F</i>, with <i>F</i> set to zero for
negative <i>F</i>^2^. The threshold expression of <i>F</i>^2^ >
\s(<i>F</i>^2^) is used only for calculating <i>R</i>-factors(gt) <i>etc</i>.
and is not relevant to the choice of reflections for refinement.
<i>R</i>-factors based on <i>F</i>^2^ are statistically about twice as large
as those based on <i>F</i>, and <i>R</i>- factors based on ALL data will be
even larger.
;
_reflns_number_total     9235
_reflns_number_gt     4887
_reflns_threshold_expression     I>2sigma(I)
_refine_ls_structure_factor_coef     Fsqd
_refine_ls_matrix_type     full
_refine_ls_R_factor_all     0.1815
_refine_ls_R_factor_gt     0.0769
_refine_ls_wR_factor_gt     0.1140
_refine_ls_wR_factor_ref     0.1422
_refine_ls_goodness_of_fit_ref     1.008
_refine_ls_restrained_S_all     1.008
_refine_ls_number_reflns     9235
_refine_ls_number_parameters     477
_refine_ls_number_restraints     0
_refine_ls_number_constraints     0
_refine_ls_hydrogen_treatment     constr
_refine_ls_weighting_scheme     calc
_refine_ls_weighting_details
         'calc w=1/[\s^2^(Fo^2^)+(0.0406P)^2^+1.1649P] where P=(Fo^2^+2Fc^2^)/3'
_atom_sites_solution_hydrogens     geom
_atom_sites_solution_primary     direct
_atom_sites_solution_secondary     difmap
_refine_ls_shift/su_max     0.000
_refine_ls_shift/su_mean     0.000
_refine_diff_density_max     0.256
_refine_diff_density_min     -0.327
_refine_ls_extinction_method     none
_refine_ls_extinction_coef     ?
_refine_ls_abs_structure_details     'Flack (1983), 3968 Friedel pairs'
_refine_ls_abs_structure_Flack     0.07(9)
loop_
    _atom_type_symbol
    _atom_type_description
    _atom_type_scat_dispersion_real
    _atom_type_scat_dispersion_imag
    _atom_type_scat_source
    'C' 'C' 0.0033 0.0016
                         'International Tables Vol C Tables 4.2.6.8 and 6.1.1.4'
    'H' 'H' 0.0000 0.0000
                         'International Tables Vol C Tables 4.2.6.8 and 6.1.1.4'
    'O' 'O' 0.0106 0.0060
                         'International Tables Vol C Tables 4.2.6.8 and 6.1.1.4'
    'S' 'S' 0.1246 0.1234
                         'International Tables Vol C Tables 4.2.6.8 and 6.1.1.4'
_computing_data_collection     'KappaCCD Server Software (Nonius, 1997)'
_computing_cell_refinement     'SCALEPACK (Otwinovski & Minor, 1997)'
_computing_data_reduction     'DENZO (Otwinovski & Minor, 1997) and SCALEPACK'
_computing_structure_solution     'SIR2011 (Burla <i>et al.</i>, 2012)'
_computing_structure_refinement     'SHELXL97 (Sheldrick, 2008)'
_computing_molecular_graphics     'ORTEP-3 for Windows (Farrugia, 2012)'
_computing_publication_material
;
SHELXL97 (Sheldrick, 2008), PLATON (Spek, 2009) and publCIF
(Westrip, 2010)
;
loop_
    _atom_site_type_symbol
    _atom_site_label
    _atom_site_fract_x
    _atom_site_fract_y
    _atom_site_fract_z
    _atom_site_U_iso_or_equiv
    _atom_site_adp_type
    _atom_site_calc_flag
    _atom_site_refinement_flags
    _atom_site_occupancy
    _atom_site_symmetry_multiplicity
    _atom_site_disorder_assembly
    _atom_site_disorder_group
    C C1 1.2440(5) 0.7646(2) 0.13908(14) 0.0270(10) Uani d . 1 1 . .
    H H1A 1.3758 0.7596 0.1297 0.032 Uiso calc R 1 1 . .
    H H1B 1.1724 0.7868 0.1160 0.032 Uiso calc R 1 1 . .
    C C2 1.2389(5) 0.8165(2) 0.17714(14) 0.0299(11) Uani d . 1 1 . .
    H H2B 1.2816 0.8650 0.1686 0.036 Uiso calc R 1 1 . .
    H H2A 1.3246 0.7986 0.1991 0.036 Uiso calc R 1 1 . .
    C C3 1.0351(5) 0.8208(2) 0.19443(13) 0.0262(10) Uani d . 1 1 . .
    H H3 0.9515 0.8404 0.1721 0.031 Uiso calc R 1 1 . .
    C C4 0.9545(5) 0.7472(2) 0.20942(12) 0.0211(9) Uani d . 1 1 . .
    C C5 0.9623(5) 0.6960(2) 0.16969(13) 0.0203(9) Uani d . 1 1 . .
    H H5 0.8818 0.7204 0.1484 0.024 Uiso calc R 1 1 . .
    C C6 0.8693(5) 0.6208(2) 0.17625(13) 0.0204(10) Uani d . 1 1 . .
    H H6A 0.9549 0.5896 0.1925 0.024 Uiso calc R 1 1 . .
    H H6B 0.7516 0.6265 0.1923 0.024 Uiso calc R 1 1 . .
    C C7 0.8261(5) 0.5848(2) 0.13390(13) 0.0248(11) Uani d . 1 1 . .
    H H7B 0.7291 0.6135 0.1194 0.030 Uiso calc R 1 1 . .
    H H7A 0.7730 0.5363 0.1391 0.030 Uiso calc R 1 1 . .
    C C8 1.0016(5) 0.5769(2) 0.10437(13) 0.0206(9) Uani d . 1 1 . .
    C C9 1.1168(5) 0.6507(2) 0.10316(13) 0.0213(10) Uani d . 1 1 . .
    H H9 1.0315 0.6857 0.0889 0.026 Uiso calc R 1 1 . .
    C C10 1.1617(5) 0.6869(2) 0.14760(13) 0.0214(10) Uani d . 1 1 . .
    C C11 1.2908(5) 0.6442(2) 0.07366(14) 0.0286(11) Uani d . 1 1 . .
    H H11A 1.3505 0.6921 0.0711 0.034 Uiso calc R 1 1 . .
    H H11B 1.3833 0.6113 0.0866 0.034 Uiso calc R 1 1 . .
    C C12 1.2429(5) 0.6157(2) 0.02906(14) 0.0277(11) Uani d . 1 1 . .
    H H12A 1.3611 0.6054 0.0140 0.033 Uiso calc R 1 1 . .
    H H12B 1.1753 0.6537 0.0135 0.033 Uiso calc R 1 1 . .
    C C13 1.1188(5) 0.5455(2) 0.02990(13) 0.0222(10) Uani d . 1 1 . .
    H H13 1.1939 0.5078 0.0446 0.027 Uiso calc R 1 1 . .
    C C14 0.9334(5) 0.5586(2) 0.05728(13) 0.0227(10) Uani d . 1 1 . .
    C C15 0.8006(5) 0.4902(2) 0.05702(14) 0.0262(11) Uani d . 1 1 . .
    H H15A 0.8543 0.4537 0.0760 0.031 Uiso calc R 1 1 . .
    H H15B 0.6769 0.5044 0.0684 0.031 Uiso calc R 1 1 . .
    C C16 0.7695(5) 0.4547(2) 0.01360(13) 0.0259(10) Uani d . 1 1 . .
    H H16A 0.6900 0.4866 -0.0037 0.031 Uiso calc R 1 1 . .
    H H16B 0.7018 0.4086 0.0173 0.031 Uiso calc R 1 1 . .
    C C17 0.9584(5) 0.4402(2) -0.00960(13) 0.0249(10) Uani d . 1 1 . .
    C C18 1.0655(5) 0.5138(2) -0.01344(13) 0.0259(10) Uani d . 1 1 . .
    H H18 0.9758 0.5486 -0.0264 0.031 Uiso calc R 1 1 . .
    C C19 1.2249(6) 0.4991(2) -0.04710(14) 0.0289(11) Uani d . 1 1 . .
    H H19 1.3344 0.4768 -0.0325 0.035 Uiso calc R 1 1 . .
    C C20 1.2967(6) 0.5640(2) -0.07193(14) 0.0341(12) Uani d . 1 1 . .
    C C21 1.1336(5) 0.4397(3) -0.07636(14) 0.0327(11) Uani d . 1 1 . .
    H H21A 1.1122 0.4596 -0.1046 0.039 Uiso calc R 1 1 . .
    H H21B 1.2183 0.3976 -0.0788 0.039 Uiso calc R 1 1 . .
    C C22 0.9419(5) 0.4165(2) -0.05622(13) 0.0296(11) Uani d . 1 1 . .
    H H22A 0.8354 0.4410 -0.0700 0.036 Uiso calc R 1 1 . .
    H H22B 0.9238 0.3638 -0.0584 0.036 Uiso calc R 1 1 . .
    C C23 0.7438(5) 0.7597(2) 0.22178(14) 0.0341(11) Uani d . 1 1 . .
    H H23A 0.7357 0.7993 0.2419 0.051 Uiso calc R 1 1 . .
    H H23B 0.6932 0.7157 0.2343 0.051 Uiso calc R 1 1 . .
    H H23C 0.6711 0.7719 0.1969 0.051 Uiso calc R 1 1 . .
    C C24 1.0565(6) 0.7175(2) 0.24903(15) 0.0355(12) Uani d . 1 1 . .
    H H24A 1.1923 0.7170 0.2442 0.053 Uiso calc R 1 1 . .
    H H24B 1.0131 0.6684 0.2547 0.053 Uiso calc R 1 1 . .
    H H24C 1.0281 0.7483 0.2730 0.053 Uiso calc R 1 1 . .
    C C25 1.3102(5) 0.6440(2) 0.17375(14) 0.0272(11) Uani d . 1 1 . .
    H H25A 1.4078 0.6253 0.1552 0.041 Uiso calc R 1 1 . .
    H H25B 1.2483 0.6038 0.1880 0.041 Uiso calc R 1 1 . .
    H H25C 1.3671 0.6760 0.1944 0.041 Uiso calc R 1 1 . .
    C C26 1.1239(5) 0.5136(2) 0.12257(13) 0.0259(10) Uani d . 1 1 . .
    H H26A 1.1191 0.5149 0.1531 0.039 Uiso calc R 1 1 . .
    H H26B 1.2541 0.5192 0.1133 0.039 Uiso calc R 1 1 . .
    H H26C 1.0744 0.4675 0.1127 0.039 Uiso calc R 1 1 . .
    C C27 0.8145(5) 0.6219(2) 0.03740(14) 0.0260(11) Uani d . 1 1 . .
    H H27A 0.7612 0.6059 0.0108 0.039 Uiso calc R 1 1 . .
    H H27B 0.8959 0.6636 0.0326 0.039 Uiso calc R 1 1 . .
    H H27C 0.7129 0.6353 0.0564 0.039 Uiso calc R 1 1 . .
    C C28 1.0801(5) 0.3841(2) 0.01470(14) 0.0288(11) Uani d . 1 1 . .
    H H28A 1.2077 0.3819 0.0026 0.035 Uiso calc R 1 1 . .
    H H28B 1.0912 0.3986 0.0443 0.035 Uiso calc R 1 1 . .
    C C29 1.4816(7) 0.5723(3) -0.08026(15) 0.0550(15) Uani d . 1 1 . .
    H H29A 1.5694 0.5376 -0.0707 0.066 Uiso calc R 1 1 . .
    H H19B 1.5235 0.6128 -0.0957 0.066 Uiso calc R 1 1 . .
    C C30 1.1497(7) 0.6159(3) -0.09078(17) 0.0626(17) Uani d . 1 1 . .
    H H30A 1.2127 0.6505 -0.1091 0.094 Uiso calc R 1 1 . .
    H H30B 1.0858 0.6419 -0.0683 0.094 Uiso calc R 1 1 . .
    H H30C 1.0576 0.5884 -0.1069 0.094 Uiso calc R 1 1 . .
    O O31 1.0355(4) 0.87278(14) 0.23064(9) 0.0304(7) Uani d . 1 1 . .
    O O32 0.8911(4) 0.96763(17) 0.27028(11) 0.0481(9) Uani d . 1 1 . .
    O O33 0.7673(4) 0.94160(18) 0.19878(11) 0.0491(9) Uani d . 1 1 . .
    S S34 0.92414(15) 0.94805(6) 0.22731(4) 0.0342(3) Uani d . 1 1 . .
    C C35 1.0920(6) 1.0093(2) 0.20621(15) 0.0318(11) Uani d . 1 1 . .
    C C36 1.0496(7) 1.0516(3) 0.17126(15) 0.0446(13) Uani d . 1 1 . .
    H H36 0.9353 1.0441 0.1567 0.054 Uiso calc R 1 1 . .
    C C37 1.1759(9) 1.1051(3) 0.15772(18) 0.0576(16) Uani d . 1 1 . .
    H H37 1.1445 1.1343 0.1345 0.069 Uiso calc R 1 1 . .
    C C38 1.3481(9) 1.1156(3) 0.17832(19) 0.0520(15) Uani d . 1 1 . .
    C C39 1.3917(7) 1.0712(3) 0.21182(18) 0.0509(15) Uani d . 1 1 . .
    H H39 1.5096 1.0767 0.2252 0.061 Uiso calc R 1 1 . .
    C C40 1.2667(6) 1.0181(3) 0.22667(16) 0.0406(12) Uani d . 1 1 . .
    H H40 1.2990 0.9889 0.2499 0.049 Uiso calc R 1 1 . .
    C C41 1.4852(10) 1.1756(3) 0.16420(19) 0.087(2) Uani d . 1 1 . .
    H H41A 1.4738 1.2170 0.1829 0.131 Uiso calc R 1 1 . .
    H H41B 1.4543 1.1904 0.1357 0.131 Uiso calc R 1 1 . .
    H H41C 1.6141 1.1573 0.1650 0.131 Uiso calc R 1 1 . .
    O O42 0.9875(4) 0.31153(15) 0.01169(9) 0.0296(7) Uani d . 1 1 . .
    O O43 0.9399(4) 0.18894(16) 0.03501(10) 0.0404(8) Uani d . 1 1 . .
    O O44 1.2059(3) 0.26027(16) 0.06542(9) 0.0358(8) Uani d . 1 1 . .
    S S45 1.01383(14) 0.25713(6) 0.04993(4) 0.0301(3) Uani d . 1 1 . .
    C C46 0.8623(6) 0.2946(2) 0.08920(14) 0.0289(11) Uani d . 1 1 . .
    C C47 0.6685(6) 0.3034(2) 0.08074(15) 0.0317(12) Uani d . 1 1 . .
    H H47 0.6167 0.2866 0.0553 0.038 Uiso calc R 1 1 . .
    C C48 0.5538(6) 0.3373(2) 0.11046(15) 0.0355(12) Uani d . 1 1 . .
    H H48 0.4243 0.3441 0.1047 0.043 Uiso calc R 1 1 . .
    C C49 0.6285(6) 0.3617(2) 0.14898(15) 0.0324(12) Uani d . 1 1 . .
    C C50 0.8201(6) 0.3507(3) 0.15726(14) 0.0326(11) Uani d . 1 1 . .
    H H50 0.8705 0.3656 0.1832 0.039 Uiso calc R 1 1 . .
    C C51 0.9387(6) 0.3177(2) 0.12759(14) 0.0323(11) Uani d . 1 1 . .
    H H51 1.0682 0.3112 0.1334 0.039 Uiso calc R 1 1 . .
    C C52 0.5011(7) 0.3981(3) 0.18128(15) 0.0469(13) Uani d . 1 1 . .
    H H52A 0.3703 0.3847 0.1760 0.070 Uiso calc R 1 1 . .
    H H52B 0.5146 0.4504 0.1792 0.070 Uiso calc R 1 1 . .
    H H52C 0.5372 0.3824 0.2093 0.070 Uiso calc R 1 1 . .
loop_
    _atom_site_aniso_label
    _atom_site_aniso_U_11
    _atom_site_aniso_U_22
    _atom_site_aniso_U_33
    _atom_site_aniso_U_12
    _atom_site_aniso_U_13
    _atom_site_aniso_U_23
    C1 0.023(2) 0.028(3) 0.030(3) -0.0074(19) 0.0076(19) -0.001(2)
    C2 0.025(2) 0.026(3) 0.039(3) -0.0111(19) 0.002(2) -0.007(2)
    C3 0.032(2) 0.024(2) 0.023(3) 0.0012(19) -0.003(2) -0.009(2)
    C4 0.020(2) 0.024(2) 0.019(2) -0.0028(17) 0.0033(16) 0.004(2)
    C5 0.017(2) 0.025(2) 0.019(2) 0.0004(17) -0.0033(17) -0.001(2)
    C6 0.021(2) 0.019(2) 0.021(3) -0.0012(17) 0.0040(18) -0.002(2)
    C7 0.022(2) 0.023(2) 0.030(3) -0.0030(17) 0.001(2) -0.001(2)
    C8 0.018(2) 0.020(2) 0.023(2) 0.0004(17) 0.0017(19) 0.0057(19)
    C9 0.017(2) 0.019(2) 0.028(3) 0.0028(17) 0.0007(18) 0.002(2)
    C10 0.017(2) 0.022(2) 0.025(3) 0.0034(17) 0.0021(18) -0.002(2)
    C11 0.021(2) 0.031(3) 0.034(3) -0.0059(18) 0.004(2) -0.006(2)
    C12 0.022(2) 0.032(3) 0.029(3) -0.001(2) 0.002(2) 0.000(2)
    C13 0.023(2) 0.024(2) 0.020(2) 0.0036(18) 0.0018(18) 0.000(2)
    C14 0.018(2) 0.028(2) 0.022(2) -0.0002(17) 0.0049(18) -0.001(2)
    C15 0.018(2) 0.031(3) 0.030(3) -0.0002(17) 0.0038(19) -0.008(2)
    C16 0.028(2) 0.025(2) 0.025(3) -0.0002(19) -0.0016(19) -0.003(2)
    C17 0.021(2) 0.032(3) 0.022(3) 0.0029(18) -0.0023(18) -0.008(2)
    C18 0.028(2) 0.027(3) 0.023(3) 0.0101(18) 0.000(2) 0.000(2)
    C19 0.029(2) 0.035(3) 0.023(3) 0.0067(19) -0.002(2) 0.001(2)
    C20 0.046(3) 0.034(3) 0.022(3) 0.004(2) 0.007(2) 0.002(2)
    C21 0.034(2) 0.041(3) 0.023(3) 0.006(2) 0.001(2) -0.003(2)
    C22 0.026(2) 0.037(3) 0.026(3) 0.0029(18) -0.004(2) -0.004(2)
    C23 0.034(2) 0.032(3) 0.036(3) -0.004(2) 0.013(2) -0.011(2)
    C24 0.043(3) 0.028(3) 0.035(3) -0.006(2) -0.002(2) -0.001(2)
    C25 0.023(2) 0.030(3) 0.028(3) -0.0003(18) -0.002(2) -0.002(2)
    C26 0.034(2) 0.021(2) 0.023(3) 0.0017(19) 0.002(2) -0.002(2)
    C27 0.020(2) 0.031(3) 0.027(3) 0.0007(18) 0.0012(19) 0.000(2)
    C28 0.030(2) 0.029(3) 0.027(3) -0.010(2) 0.004(2) -0.003(2)
    C29 0.058(3) 0.069(4) 0.038(3) -0.014(3) 0.005(3) 0.014(3)
    C30 0.087(4) 0.057(4) 0.044(4) 0.026(3) 0.024(3) 0.025(3)
    O31 0.0409(17) 0.0240(16) 0.0263(18) -0.0003(13) -0.0001(14) -0.0059(15)
    O32 0.060(2) 0.043(2) 0.041(2) -0.0113(16) 0.0168(18) -0.0135(19)
    O33 0.0344(17) 0.048(2) 0.065(3) 0.0101(16) -0.0103(17) -0.015(2)
    S34 0.0377(7) 0.0292(7) 0.0358(8) 0.0009(5) 0.0062(6) -0.0095(6)
    C35 0.038(3) 0.026(3) 0.032(3) 0.002(2) 0.007(2) -0.004(2)
    C36 0.068(3) 0.038(3) 0.028(3) 0.003(3) -0.001(3) -0.003(3)
    C37 0.107(5) 0.036(4) 0.029(3) 0.003(3) 0.003(3) 0.005(3)
    C38 0.086(4) 0.027(3) 0.043(4) -0.003(3) 0.031(3) -0.004(3)
    C39 0.047(3) 0.044(3) 0.062(4) -0.009(3) 0.016(3) -0.008(3)
    C40 0.044(3) 0.034(3) 0.043(3) -0.001(2) 0.004(3) 0.006(3)
    C41 0.146(6) 0.043(3) 0.072(5) -0.037(4) 0.054(5) -0.014(3)
    O42 0.0373(15) 0.0265(16) 0.0249(17) -0.0048(13) -0.0001(14) -0.0024(15)
    O43 0.0462(18) 0.0261(18) 0.049(2) -0.0067(14) -0.0029(16) -0.0075(17)
    O44 0.0289(16) 0.0369(19) 0.042(2) 0.0036(13) -0.0039(14) -0.0044(18)
    S45 0.0314(6) 0.0268(6) 0.0321(7) -0.0035(5) -0.0012(5) -0.0027(6)
    C46 0.033(3) 0.027(3) 0.027(3) -0.0076(19) 0.004(2) 0.002(2)
    C47 0.029(2) 0.038(3) 0.029(3) -0.009(2) 0.000(2) -0.006(2)
    C48 0.024(2) 0.042(3) 0.041(3) -0.007(2) 0.000(2) 0.005(3)
    C49 0.035(3) 0.033(3) 0.030(3) -0.006(2) 0.007(2) 0.003(2)
    C50 0.043(3) 0.037(3) 0.018(3) -0.006(2) -0.003(2) -0.001(2)
    C51 0.037(3) 0.032(3) 0.028(3) -0.006(2) -0.006(2) 0.006(2)
    C52 0.048(3) 0.056(3) 0.037(3) -0.007(3) 0.005(3) -0.004(3)
_geom_special_details
;
All e.s.d.'s (except the e.s.d. in the dihedral angle between two l.s. planes)
are estimated using the full covariance matrix. The cell e.s.d.'s are taken
into account individually in the estimation of e.s.d.'s in distances, angles
and torsion angles; correlations between e.s.d.'s in cell parameters are only
used when they are defined by crystal symmetry. An approximate (isotropic)
treatment of cell e.s.d.'s is used for estimating e.s.d.'s involving l.s.
planes.
;
loop_
    _geom_bond_atom_site_label_1
    _geom_bond_atom_site_label_2
    _geom_bond_site_symmetry_2
    _geom_bond_distance
    _geom_bond_publ_flag
    C1 C2 . 1.525(6) ?
    C1 C10 . 1.550(5) ?
    C1 H1A . 0.9700 ?
    C1 H1B . 0.9700 ?
    C2 C3 . 1.526(5) ?
    C2 H2B . 0.9700 ?
    C2 H2A . 0.9700 ?
    C3 O31 . 1.481(4) ?
    C3 C4 . 1.527(5) ?
    C3 H3 . 0.9800 ?
    C4 C24 . 1.534(5) ?
    C4 C23 . 1.538(5) ?
    C4 C5 . 1.560(5) ?
    C5 C6 . 1.530(5) ?
    C5 C10 . 1.565(5) ?
    C5 H5 . 0.9800 ?
    C6 C7 . 1.515(5) ?
    C6 H6A . 0.9700 ?
    C6 H6B . 0.9700 ?
    C7 C8 . 1.544(5) ?
    C7 H7B . 0.9700 ?
    C7 H7A . 0.9700 ?
    C8 C26 . 1.543(5) ?
    C8 C9 . 1.567(5) ?
    C8 C14 . 1.591(5) ?
    C9 C11 . 1.533(5) ?
    C9 C10 . 1.577(6) ?
    C9 H9 . 0.9800 ?
    C10 C25 . 1.537(5) ?
    C11 C12 . 1.532(6) ?
    C11 H11A . 0.9700 ?
    C11 H11B . 0.9700 ?
    C12 C13 . 1.544(5) ?
    C12 H12A . 0.9700 ?
    C12 H12B . 0.9700 ?
    C13 C18 . 1.526(5) ?
    C13 C14 . 1.573(5) ?
    C13 H13 . 0.9800 ?
    C14 C27 . 1.551(5) ?
    C14 C15 . 1.552(5) ?
    C15 C16 . 1.527(5) ?
    C15 H15A . 0.9700 ?
    C15 H15B . 0.9700 ?
    C16 C17 . 1.530(5) ?
    C16 H16A . 0.9700 ?
    C16 H16B . 0.9700 ?
    C17 C22 . 1.533(5) ?
    C17 C28 . 1.533(6) ?
    C17 C18 . 1.539(5) ?
    C18 C19 . 1.559(5) ?
    C18 H18 . 0.9800 ?
    C19 C20 . 1.502(6) ?
    C19 C21 . 1.557(6) ?
    C19 H19 . 0.9800 ?
    C20 C29 . 1.326(6) ?
    C20 C30 . 1.516(6) ?
    C21 C22 . 1.540(5) ?
    C21 H21A . 0.9700 ?
    C21 H21B . 0.9700 ?
    C22 H22A . 0.9700 ?
    C22 H22B . 0.9700 ?
    C23 H23A . 0.9600 ?
    C23 H23B . 0.9600 ?
    C23 H23C . 0.9600 ?
    C24 H24A . 0.9600 ?
    C24 H24B . 0.9600 ?
    C24 H24C . 0.9600 ?
    C25 H25A . 0.9600 ?
    C25 H25B . 0.9600 ?
    C25 H25C . 0.9600 ?
    C26 H26A . 0.9600 ?
    C26 H26B . 0.9600 ?
    C26 H26C . 0.9600 ?
    C27 H27A . 0.9600 ?
    C27 H27B . 0.9600 ?
    C27 H27C . 0.9600 ?
    C28 O42 . 1.474(5) ?
    C28 H28A . 0.9700 ?
    C28 H28B . 0.9700 ?
    C29 H29A . 0.9300 ?
    C29 H19B . 0.9300 ?
    C30 H30A . 0.9600 ?
    C30 H30B . 0.9600 ?
    C30 H30C . 0.9600 ?
    O31 S34 . 1.579(3) ?
    O32 S34 . 1.416(3) ?
    O33 S34 . 1.421(3) ?
    S34 C35 . 1.748(4) ?
    C35 C36 . 1.374(6) ?
    C35 C40 . 1.388(6) ?
    C36 C37 . 1.381(7) ?
    C36 H36 . 0.9300 ?
    C37 C38 . 1.379(7) ?
    C37 H37 . 0.9300 ?
    C38 C39 . 1.363(7) ?
    C38 C41 . 1.519(7) ?
    C39 C40 . 1.383(6) ?
    C39 H39 . 0.9300 ?
    C40 H40 . 0.9300 ?
    C41 H41A . 0.9600 ?
    C41 H41B . 0.9600 ?
    C41 H41C . 0.9600 ?
    O42 S45 . 1.569(3) ?
    O43 S45 . 1.424(3) ?
    O44 S45 . 1.428(3) ?
    S45 C46 . 1.763(4) ?
    C46 C51 . 1.386(6) ?
    C46 C47 . 1.388(6) ?
    C47 C48 . 1.377(6) ?
    C47 H47 . 0.9300 ?
    C48 C49 . 1.391(6) ?
    C48 H48 . 0.9300 ?
    C49 C50 . 1.377(5) ?
    C49 C52 . 1.504(6) ?
    C50 C51 . 1.384(6) ?
    C50 H50 . 0.9300 ?
    C51 H51 . 0.9300 ?
    C52 H52A . 0.9600 ?
    C52 H52B . 0.9600 ?
    C52 H52C . 0.9600 ?
loop_
    _geom_angle_atom_site_label_1
    _geom_angle_atom_site_label_2
    _geom_angle_atom_site_label_3
    _geom_angle_site_symmetry_1
    _geom_angle_site_symmetry_3
    _geom_angle
    _geom_angle_publ_flag
    C2 C1 C10 . . 114.9(3) ?
    C2 C1 H1A . . 108.6 ?
    C10 C1 H1A . . 108.6 ?
    C2 C1 H1B . . 108.6 ?
    C10 C1 H1B . . 108.6 ?
    H1A C1 H1B . . 107.5 ?
    C1 C2 C3 . . 109.5(3) ?
    C1 C2 H2B . . 109.8 ?
    C3 C2 H2B . . 109.8 ?
    C1 C2 H2A . . 109.8 ?
    C3 C2 H2A . . 109.8 ?
    H2B C2 H2A . . 108.2 ?
    O31 C3 C2 . . 107.8(3) ?
    O31 C3 C4 . . 108.9(3) ?
    C2 C3 C4 . . 114.1(3) ?
    O31 C3 H3 . . 108.6 ?
    C2 C3 H3 . . 108.6 ?
    C4 C3 H3 . . 108.6 ?
    C3 C4 C24 . . 112.9(3) ?
    C3 C4 C23 . . 107.5(3) ?
    C24 C4 C23 . . 106.9(3) ?
    C3 C4 C5 . . 105.3(3) ?
    C24 C4 C5 . . 115.0(3) ?
    C23 C4 C5 . . 108.9(3) ?
    C6 C5 C4 . . 114.4(3) ?
    C6 C5 C10 . . 110.0(3) ?
    C4 C5 C10 . . 116.7(3) ?
    C6 C5 H5 . . 104.8 ?
    C4 C5 H5 . . 104.8 ?
    C10 C5 H5 . . 104.8 ?
    C7 C6 C5 . . 110.7(3) ?
    C7 C6 H6A . . 109.5 ?
    C5 C6 H6A . . 109.5 ?
    C7 C6 H6B . . 109.5 ?
    C5 C6 H6B . . 109.5 ?
    H6A C6 H6B . . 108.1 ?
    C6 C7 C8 . . 114.2(3) ?
    C6 C7 H7B . . 108.7 ?
    C8 C7 H7B . . 108.7 ?
    C6 C7 H7A . . 108.7 ?
    C8 C7 H7A . . 108.7 ?
    H7B C7 H7A . . 107.6 ?
    C26 C8 C7 . . 106.6(3) ?
    C26 C8 C9 . . 111.4(3) ?
    C7 C8 C9 . . 110.0(3) ?
    C26 C8 C14 . . 110.8(3) ?
    C7 C8 C14 . . 110.0(3) ?
    C9 C8 C14 . . 108.1(3) ?
    C11 C9 C8 . . 110.8(3) ?
    C11 C9 C10 . . 114.3(3) ?
    C8 C9 C10 . . 116.0(3) ?
    C11 C9 H9 . . 104.8 ?
    C8 C9 H9 . . 104.8 ?
    C10 C9 H9 . . 104.8 ?
    C25 C10 C1 . . 107.8(3) ?
    C25 C10 C5 . . 114.6(3) ?
    C1 C10 C5 . . 108.1(3) ?
    C25 C10 C9 . . 113.3(3) ?
    C1 C10 C9 . . 107.6(3) ?
    C5 C10 C9 . . 105.1(3) ?
    C12 C11 C9 . . 114.0(3) ?
    C12 C11 H11A . . 108.7 ?
    C9 C11 H11A . . 108.7 ?
    C12 C11 H11B . . 108.7 ?
    C9 C11 H11B . . 108.7 ?
    H11A C11 H11B . . 107.6 ?
    C11 C12 C13 . . 112.8(3) ?
    C11 C12 H12A . . 109.0 ?
    C13 C12 H12A . . 109.0 ?
    C11 C12 H12B . . 109.0 ?
    C13 C12 H12B . . 109.0 ?
    H12A C12 H12B . . 107.8 ?
    C18 C13 C12 . . 115.7(3) ?
    C18 C13 C14 . . 110.2(3) ?
    C12 C13 C14 . . 110.2(3) ?
    C18 C13 H13 . . 106.7 ?
    C12 C13 H13 . . 106.7 ?
    C14 C13 H13 . . 106.7 ?
    C27 C14 C15 . . 105.9(3) ?
    C27 C14 C13 . . 109.4(3) ?
    C15 C14 C13 . . 111.6(3) ?
    C27 C14 C8 . . 112.3(3) ?
    C15 C14 C8 . . 110.6(3) ?
    C13 C14 C8 . . 107.1(3) ?
    C16 C15 C14 . . 115.5(3) ?
    C16 C15 H15A . . 108.4 ?
    C14 C15 H15A . . 108.4 ?
    C16 C15 H15B . . 108.4 ?
    C14 C15 H15B . . 108.4 ?
    H15A C15 H15B . . 107.5 ?
    C15 C16 C17 . . 112.1(3) ?
    C15 C16 H16A . . 109.2 ?
    C17 C16 H16A . . 109.2 ?
    C15 C16 H16B . . 109.2 ?
    C17 C16 H16B . . 109.2 ?
    H16A C16 H16B . . 107.9 ?
    C16 C17 C22 . . 116.1(3) ?
    C16 C17 C28 . . 110.8(3) ?
    C22 C17 C28 . . 109.3(3) ?
    C16 C17 C18 . . 107.9(3) ?
    C22 C17 C18 . . 102.0(3) ?
    C28 C17 C18 . . 110.5(3) ?
    C13 C18 C17 . . 112.2(3) ?
    C13 C18 C19 . . 119.8(3) ?
    C17 C18 C19 . . 104.6(3) ?
    C13 C18 H18 . . 106.5 ?
    C17 C18 H18 . . 106.5 ?
    C19 C18 H18 . . 106.5 ?
    C20 C19 C21 . . 112.1(4) ?
    C20 C19 C18 . . 117.2(3) ?
    C21 C19 C18 . . 103.2(3) ?
    C20 C19 H19 . . 108.0 ?
    C21 C19 H19 . . 108.0 ?
    C18 C19 H19 . . 108.0 ?
    C29 C20 C19 . . 121.2(4) ?
    C29 C20 C30 . . 120.7(4) ?
    C19 C20 C30 . . 117.9(4) ?
    C22 C21 C19 . . 107.7(3) ?
    C22 C21 H21A . . 110.2 ?
    C19 C21 H21A . . 110.2 ?
    C22 C21 H21B . . 110.2 ?
    C19 C21 H21B . . 110.2 ?
    H21A C21 H21B . . 108.5 ?
    C17 C22 C21 . . 104.5(3) ?
    C17 C22 H22A . . 110.8 ?
    C21 C22 H22A . . 110.8 ?
    C17 C22 H22B . . 110.8 ?
    C21 C22 H22B . . 110.8 ?
    H22A C22 H22B . . 108.9 ?
    C4 C23 H23A . . 109.5 ?
    C4 C23 H23B . . 109.5 ?
    H23A C23 H23B . . 109.5 ?
    C4 C23 H23C . . 109.5 ?
    H23A C23 H23C . . 109.5 ?
    H23B C23 H23C . . 109.5 ?
    C4 C24 H24A . . 109.5 ?
    C4 C24 H24B . . 109.5 ?
    H24A C24 H24B . . 109.5 ?
    C4 C24 H24C . . 109.5 ?
    H24A C24 H24C . . 109.5 ?
    H24B C24 H24C . . 109.5 ?
    C10 C25 H25A . . 109.5 ?
    C10 C25 H25B . . 109.5 ?
    H25A C25 H25B . . 109.5 ?
    C10 C25 H25C . . 109.5 ?
    H25A C25 H25C . . 109.5 ?
    H25B C25 H25C . . 109.5 ?
    C8 C26 H26A . . 109.5 ?
    C8 C26 H26B . . 109.5 ?
    H26A C26 H26B . . 109.5 ?
    C8 C26 H26C . . 109.5 ?
    H26A C26 H26C . . 109.5 ?
    H26B C26 H26C . . 109.5 ?
    C14 C27 H27A . . 109.5 ?
    C14 C27 H27B . . 109.5 ?
    H27A C27 H27B . . 109.5 ?
    C14 C27 H27C . . 109.5 ?
    H27A C27 H27C . . 109.5 ?
    H27B C27 H27C . . 109.5 ?
    O42 C28 C17 . . 108.8(3) ?
    O42 C28 H28A . . 109.9 ?
    C17 C28 H28A . . 109.9 ?
    O42 C28 H28B . . 109.9 ?
    C17 C28 H28B . . 109.9 ?
    H28A C28 H28B . . 108.3 ?
    C20 C29 H29A . . 120.0 ?
    C20 C29 H19B . . 120.0 ?
    H29A C29 H19B . . 120.0 ?
    C20 C30 H30A . . 109.5 ?
    C20 C30 H30B . . 109.5 ?
    H30A C30 H30B . . 109.5 ?
    C20 C30 H30C . . 109.5 ?
    H30A C30 H30C . . 109.5 ?
    H30B C30 H30C . . 109.5 ?
    C3 O31 S34 . . 120.2(2) ?
    O32 S34 O33 . . 119.9(2) ?
    O32 S34 O31 . . 103.60(18) ?
    O33 S34 O31 . . 110.48(17) ?
    O32 S34 C35 . . 108.1(2) ?
    O33 S34 C35 . . 109.3(2) ?
    O31 S34 C35 . . 104.37(18) ?
    C36 C35 C40 . . 119.7(4) ?
    C36 C35 S34 . . 121.1(4) ?
    C40 C35 S34 . . 119.1(4) ?
    C35 C36 C37 . . 120.2(5) ?
    C35 C36 H36 . . 119.9 ?
    C37 C36 H36 . . 119.9 ?
    C38 C37 C36 . . 120.7(5) ?
    C38 C37 H37 . . 119.7 ?
    C36 C37 H37 . . 119.7 ?
    C39 C38 C37 . . 118.3(5) ?
    C39 C38 C41 . . 120.8(6) ?
    C37 C38 C41 . . 120.8(6) ?
    C38 C39 C40 . . 122.3(5) ?
    C38 C39 H39 . . 118.8 ?
    C40 C39 H39 . . 118.8 ?
    C39 C40 C35 . . 118.6(5) ?
    C39 C40 H40 . . 120.7 ?
    C35 C40 H40 . . 120.7 ?
    C38 C41 H41A . . 109.5 ?
    C38 C41 H41B . . 109.5 ?
    H41A C41 H41B . . 109.5 ?
    C38 C41 H41C . . 109.5 ?
    H41A C41 H41C . . 109.5 ?
    H41B C41 H41C . . 109.5 ?
    C28 O42 S45 . . 117.7(2) ?
    O43 S45 O44 . . 119.19(18) ?
    O43 S45 O42 . . 104.79(17) ?
    O44 S45 O42 . . 110.26(17) ?
    O43 S45 C46 . . 110.50(19) ?
    O44 S45 C46 . . 108.02(19) ?
    O42 S45 C46 . . 102.85(18) ?
    C51 C46 C47 . . 120.5(4) ?
    C51 C46 S45 . . 119.8(3) ?
    C47 C46 S45 . . 119.7(4) ?
    C48 C47 C46 . . 119.3(4) ?
    C48 C47 H47 . . 120.4 ?
    C46 C47 H47 . . 120.4 ?
    C47 C48 C49 . . 121.0(4) ?
    C47 C48 H48 . . 119.5 ?
    C49 C48 H48 . . 119.5 ?
    C50 C49 C48 . . 118.9(4) ?
    C50 C49 C52 . . 120.7(4) ?
    C48 C49 C52 . . 120.4(4) ?
    C49 C50 C51 . . 121.1(4) ?
    C49 C50 H50 . . 119.4 ?
    C51 C50 H50 . . 119.4 ?
    C50 C51 C46 . . 119.2(4) ?
    C50 C51 H51 . . 120.4 ?
    C46 C51 H51 . . 120.4 ?
    C49 C52 H52A . . 109.5 ?
    C49 C52 H52B . . 109.5 ?
    H52A C52 H52B . . 109.5 ?
    C49 C52 H52C . . 109.5 ?
    H52A C52 H52C . . 109.5 ?
    H52B C52 H52C . . 109.5 ?
loop_
    _geom_torsion_atom_site_label_1
    _geom_torsion_atom_site_label_2
    _geom_torsion_atom_site_label_3
    _geom_torsion_atom_site_label_4
    _geom_torsion_site_symmetry_1
    _geom_torsion_site_symmetry_2
    _geom_torsion_site_symmetry_3
    _geom_torsion_site_symmetry_4
    _geom_torsion
    _geom_torsion_publ_flag
    C10 C1 C2 C3 . . . . -54.2(5) ?
    C1 C2 C3 O31 . . . . -178.8(3) ?
    C1 C2 C3 C4 . . . . 60.2(5) ?
    O31 C3 C4 C24 . . . . -52.9(4) ?
    C2 C3 C4 C24 . . . . 67.5(5) ?
    O31 C3 C4 C23 . . . . 64.8(4) ?
    C2 C3 C4 C23 . . . . -174.8(3) ?
    O31 C3 C4 C5 . . . . -179.2(3) ?
    C2 C3 C4 C5 . . . . -58.7(4) ?
    C3 C4 C5 C6 . . . . -174.3(3) ?
    C24 C4 C5 C6 . . . . 60.8(4) ?
    C23 C4 C5 C6 . . . . -59.2(4) ?
    C3 C4 C5 C10 . . . . 55.2(4) ?
    C24 C4 C5 C10 . . . . -69.7(4) ?
    C23 C4 C5 C10 . . . . 170.3(3) ?
    C4 C5 C6 C7 . . . . 161.9(3) ?
    C10 C5 C6 C7 . . . . -64.4(4) ?
    C5 C6 C7 C8 . . . . 55.8(4) ?
    C6 C7 C8 C26 . . . . 74.7(4) ?
    C6 C7 C8 C9 . . . . -46.2(4) ?
    C6 C7 C8 C14 . . . . -165.2(3) ?
    C26 C8 C9 C11 . . . . 62.5(4) ?
    C7 C8 C9 C11 . . . . -179.5(3) ?
    C14 C8 C9 C11 . . . . -59.4(4) ?
    C26 C8 C9 C10 . . . . -69.9(4) ?
    C7 C8 C9 C10 . . . . 48.0(4) ?
    C14 C8 C9 C10 . . . . 168.2(3) ?
    C2 C1 C10 C25 . . . . -75.4(4) ?
    C2 C1 C10 C5 . . . . 49.1(4) ?
    C2 C1 C10 C9 . . . . 162.1(3) ?
    C6 C5 C10 C25 . . . . -63.3(4) ?
    C4 C5 C10 C25 . . . . 69.2(5) ?
    C6 C5 C10 C1 . . . . 176.5(3) ?
    C4 C5 C10 C1 . . . . -51.1(4) ?
    C6 C5 C10 C9 . . . . 61.8(4) ?
    C4 C5 C10 C9 . . . . -165.7(3) ?
    C11 C9 C10 C25 . . . . -60.4(4) ?
    C8 C9 C10 C25 . . . . 70.4(4) ?
    C11 C9 C10 C1 . . . . 58.7(4) ?
    C8 C9 C10 C1 . . . . -170.5(3) ?
    C11 C9 C10 C5 . . . . 173.7(3) ?
    C8 C9 C10 C5 . . . . -55.5(4) ?
    C8 C9 C11 C12 . . . . 52.1(5) ?
    C10 C9 C11 C12 . . . . -174.6(3) ?
    C9 C11 C12 C13 . . . . -49.4(5) ?
    C11 C12 C13 C18 . . . . -179.9(3) ?
    C11 C12 C13 C14 . . . . 54.2(4) ?
    C18 C13 C14 C27 . . . . -68.5(4) ?
    C12 C13 C14 C27 . . . . 60.5(4) ?
    C18 C13 C14 C15 . . . . 48.3(4) ?
    C12 C13 C14 C15 . . . . 177.3(3) ?
    C18 C13 C14 C8 . . . . 169.5(3) ?
    C12 C13 C14 C8 . . . . -61.5(4) ?
    C26 C8 C14 C27 . . . . -178.4(3) ?
    C7 C8 C14 C27 . . . . 64.0(4) ?
    C9 C8 C14 C27 . . . . -56.1(4) ?
    C26 C8 C14 C15 . . . . 63.5(4) ?
    C7 C8 C14 C15 . . . . -54.0(4) ?
    C9 C8 C14 C15 . . . . -174.2(3) ?
    C26 C8 C14 C13 . . . . -58.3(4) ?
    C7 C8 C14 C13 . . . . -175.8(3) ?
    C9 C8 C14 C13 . . . . 64.0(4) ?
    C27 C14 C15 C16 . . . . 74.0(4) ?
    C13 C14 C15 C16 . . . . -45.0(4) ?
    C8 C14 C15 C16 . . . . -164.1(3) ?
    C14 C15 C16 C17 . . . . 50.1(5) ?
    C15 C16 C17 C22 . . . . -170.3(4) ?
    C15 C16 C17 C28 . . . . 64.3(5) ?
    C15 C16 C17 C18 . . . . -56.7(4) ?
    C12 C13 C18 C17 . . . . 174.6(3) ?
    C14 C13 C18 C17 . . . . -59.4(4) ?
    C12 C13 C18 C19 . . . . 51.5(5) ?
    C14 C13 C18 C19 . . . . 177.4(3) ?
    C16 C17 C18 C13 . . . . 63.3(4) ?
    C22 C17 C18 C13 . . . . -174.0(3) ?
    C28 C17 C18 C13 . . . . -58.0(4) ?
    C16 C17 C18 C19 . . . . -165.4(3) ?
    C22 C17 C18 C19 . . . . -42.7(4) ?
    C28 C17 C18 C19 . . . . 73.4(4) ?
    C13 C18 C19 C20 . . . . -79.4(5) ?
    C17 C18 C19 C20 . . . . 153.8(4) ?
    C13 C18 C19 C21 . . . . 156.9(4) ?
    C17 C18 C19 C21 . . . . 30.2(4) ?
    C21 C19 C20 C29 . . . . -102.1(5) ?
    C18 C19 C20 C29 . . . . 138.9(4) ?
    C21 C19 C20 C30 . . . . 72.2(5) ?
    C18 C19 C20 C30 . . . . -46.8(6) ?
    C20 C19 C21 C22 . . . . -133.3(4) ?
    C18 C19 C21 C22 . . . . -6.4(4) ?
    C16 C17 C22 C21 . . . . 155.0(4) ?
    C28 C17 C22 C21 . . . . -78.9(4) ?
    C18 C17 C22 C21 . . . . 38.0(4) ?
    C19 C21 C22 C17 . . . . -19.7(4) ?
    C16 C17 C28 O42 . . . . 69.6(4) ?
    C22 C17 C28 O42 . . . . -59.5(4) ?
    C18 C17 C28 O42 . . . . -170.9(3) ?
    C2 C3 O31 S34 . . . . 113.4(3) ?
    C4 C3 O31 S34 . . . . -122.3(3) ?
    C3 O31 S34 O32 . . . . 157.5(3) ?
    C3 O31 S34 O33 . . . . 27.9(3) ?
    C3 O31 S34 C35 . . . . -89.5(3) ?
    O32 S34 C35 C36 . . . . -121.6(4) ?
    O33 S34 C35 C36 . . . . 10.4(4) ?
    O31 S34 C35 C36 . . . . 128.6(4) ?
    O32 S34 C35 C40 . . . . 54.7(4) ?
    O33 S34 C35 C40 . . . . -173.3(3) ?
    O31 S34 C35 C40 . . . . -55.1(4) ?
    C40 C35 C36 C37 . . . . -3.1(7) ?
    S34 C35 C36 C37 . . . . 173.2(4) ?
    C35 C36 C37 C38 . . . . 1.6(8) ?
    C36 C37 C38 C39 . . . . 1.1(8) ?
    C36 C37 C38 C41 . . . . -178.5(5) ?
    C37 C38 C39 C40 . . . . -2.4(8) ?
    C41 C38 C39 C40 . . . . 177.2(5) ?
    C38 C39 C40 C35 . . . . 1.0(7) ?
    C36 C35 C40 C39 . . . . 1.9(7) ?
    S34 C35 C40 C39 . . . . -174.5(3) ?
    C17 C28 O42 S45 . . . . -149.0(3) ?
    C28 O42 S45 O43 . . . . -170.0(3) ?
    C28 O42 S45 O44 . . . . -40.6(3) ?
    C28 O42 S45 C46 . . . . 74.4(3) ?
    O43 S45 C46 C51 . . . . 129.6(4) ?
    O44 S45 C46 C51 . . . . -2.4(4) ?
    O42 S45 C46 C51 . . . . -119.0(4) ?
    O43 S45 C46 C47 . . . . -53.1(4) ?
    O44 S45 C46 C47 . . . . 174.9(3) ?
    O42 S45 C46 C47 . . . . 58.3(4) ?
    C51 C46 C47 C48 . . . . 1.8(7) ?
    S45 C46 C47 C48 . . . . -175.6(3) ?
    C46 C47 C48 C49 . . . . -1.1(7) ?
    C47 C48 C49 C50 . . . . -0.6(7) ?
    C47 C48 C49 C52 . . . . -179.5(4) ?
    C48 C49 C50 C51 . . . . 1.6(7) ?
    C52 C49 C50 C51 . . . . -179.5(4) ?
    C49 C50 C51 C46 . . . . -0.9(7) ?
    C47 C46 C51 C50 . . . . -0.8(7) ?
    S45 C46 C51 C50 . . . . 176.5(3) ?
loop_
    _geom_hbond_atom_site_label_d
    _geom_hbond_atom_site_label_h
    _geom_hbond_atom_site_label_a
    _geom_hbond_site_symmetry_d
    _geom_hbond_site_symmetry_h
    _geom_hbond_site_symmetry_a
    _geom_hbond_distance_dh
    _geom_hbond_distance_ha
    _geom_hbond_distance_da
    _geom_hbond_angle_dha
    _geom_hbond_publ_flag
    C21 H21B O43 1_555 1_555 3_555 0.97 2.60 3.428(5) 143 yes
    C26 H26A O32 1_555 1_555 4_745 0.96 2.56 3.473(5) 159 yes
    C28 H28A O43 1_555 1_555 3_555 0.97 2.39 3.244(5) 147 yes
    C48 H48 O44 1_555 1_555 1_455 0.93 2.49 3.142(5) 128 yes
_iucr_refine_instructions_details
;
TITL test structure: ULP-130
CELL  0.71073   6.9824  18.2035  31.4449   90.000   90.000   90.000
ZERR     4.00   0.0001   0.0004   0.0009    0.000    0.000    0.000
LATT  -1
SYMM  1/2 - X, - Y, 1/2 + Z
SYMM  1/2 + X, 1/2 - Y, - Z
SYMM  - X, 1/2 + Y, 1/2 - Z
SFAC  C    H    O    S
UNIT  172  240  24   8
MERG   2
OMIT     0   3   6
OMIT     2   1   2
OMIT     2   1   0
OMIT     0   1   5
OMIT     0   0   4
OMIT     0   2   4
OMIT     0   2   3
OMIT     0   1   4
OMIT     0   1   1
OMIT     0   2   0
OMIT     0   3   2
OMIT     0   1   3
OMIT     1   1   3
OMIT     1   0   1
OMIT    -1   1   1
OMIT     1   1   1
OMIT     1   1   2
OMIT     0   3   1
OMIT    -1   1   2
OMIT     0   1   2
OMIT    -1   1   3
OMIT    -1   2   1
OMIT     1   2   1
OMIT     0   2   2
OMIT     1   0   2
FMAP   2
PLAN   20
ACTA
BOND   $H
CONF
L.S.   6
WGHT    0.040600    1.164900
FVAR       0.18150
C1    1    1.244017    0.764605    0.139079    11.00000    0.02302    0.02762 =
         0.03031   -0.00066    0.00757   -0.00736
AFIX  23
H1A   2    1.375764    0.759578    0.129737    11.00000   -1.20000
H1B   2    1.172401    0.786789    0.115976    11.00000   -1.20000
AFIX   0
C2    1    1.238944    0.816456    0.177137    11.00000    0.02525    0.02588 =
         0.03855   -0.00672    0.00212   -0.01109
AFIX  23
H2B   2    1.281611    0.864959    0.168569    11.00000   -1.20000
H2A   2    1.324585    0.798646    0.199129    11.00000   -1.20000
AFIX   0
C3    1    1.035117    0.820797    0.194427    11.00000    0.03162    0.02417 =
         0.02269   -0.00857   -0.00258    0.00115
AFIX  13
H3    2    0.951459    0.840351    0.172109    11.00000   -1.20000
AFIX   0
C4    1    0.954455    0.747231    0.209417    11.00000    0.01956    0.02421 =
         0.01940    0.00427    0.00329   -0.00284
C5    1    0.962280    0.696012    0.169694    11.00000    0.01711    0.02491 =
         0.01887   -0.00087   -0.00334    0.00036
AFIX  13
H5    2    0.881822    0.720439    0.148430    11.00000   -1.20000
AFIX   0
C6    1    0.869329    0.620751    0.176255    11.00000    0.02096    0.01869 =
         0.02146   -0.00231    0.00404   -0.00123
AFIX  23
H6A   2    0.954853    0.589577    0.192542    11.00000   -1.20000
H6B   2    0.751554    0.626451    0.192278    11.00000   -1.20000
AFIX   0
C7    1    0.826065    0.584752    0.133903    11.00000    0.02220    0.02269 =
         0.02960   -0.00085    0.00150   -0.00302
AFIX  23
H7B   2    0.729079    0.613467    0.119361    11.00000   -1.20000
H7A   2    0.773000    0.536338    0.139120    11.00000   -1.20000
AFIX   0
C8    1    1.001604    0.576881    0.104366    11.00000    0.01823    0.02032 =
         0.02336    0.00572    0.00165    0.00035
C9    1    1.116824    0.650737    0.103156    11.00000    0.01734    0.01911 =
         0.02753    0.00249    0.00074    0.00283
AFIX  13
H9    2    1.031482    0.685659    0.088891    11.00000   -1.20000
AFIX   0
C10   1    1.161682    0.686936    0.147604    11.00000    0.01738    0.02211 =
         0.02467   -0.00157    0.00205    0.00340
C11   1    1.290799    0.644180    0.073663    11.00000    0.02099    0.03058 =
         0.03409   -0.00559    0.00386   -0.00592
AFIX  23
H11A  2    1.350523    0.692082    0.071075    11.00000   -1.20000
H11B  2    1.383303    0.611332    0.086626    11.00000   -1.20000
AFIX   0
C12   1    1.242864    0.615687    0.029060    11.00000    0.02220    0.03197 =
         0.02906    0.00029    0.00217   -0.00115
AFIX  23
H12A  2    1.361108    0.605407    0.014001    11.00000   -1.20000
H12B  2    1.175253    0.653705    0.013510    11.00000   -1.20000
AFIX   0
C13   1    1.118842    0.545494    0.029904    11.00000    0.02265    0.02389 =
         0.02019    0.00019    0.00182    0.00364
AFIX  13
H13   2    1.193923    0.507788    0.044631    11.00000   -1.20000
AFIX   0
C14   1    0.933427    0.558571    0.057277    11.00000    0.01811    0.02833 =
         0.02170   -0.00132    0.00490   -0.00025
C15   1    0.800645    0.490208    0.057018    11.00000    0.01750    0.03058 =
         0.03044   -0.00789    0.00383   -0.00019
AFIX  23
H15A  2    0.854333    0.453662    0.076041    11.00000   -1.20000
H15B  2    0.676943    0.504441    0.068384    11.00000   -1.20000
AFIX   0
C16   1    0.769485    0.454657    0.013597    11.00000    0.02762    0.02514 =
         0.02487   -0.00314   -0.00159   -0.00016
AFIX  23
H16A  2    0.690031    0.486583   -0.003687    11.00000   -1.20000
H16B  2    0.701844    0.408556    0.017305    11.00000   -1.20000
AFIX   0
C17   1    0.958355    0.440240   -0.009602    11.00000    0.02096    0.03181 =
         0.02204   -0.00837   -0.00233    0.00294
C18   1    1.065518    0.513801   -0.013441    11.00000    0.02828    0.02661 =
         0.02285   -0.00041   -0.00017    0.01009
AFIX  13
H18   2    0.975786    0.548583   -0.026434    11.00000   -1.20000
AFIX   0
C19   1    1.224911    0.499122   -0.047103    11.00000    0.02896    0.03482 =
         0.02292    0.00053   -0.00158    0.00668
AFIX  13
H19   2    1.334381    0.476836   -0.032476    11.00000   -1.20000
AFIX   0
C20   1    1.296718    0.564000   -0.071926    11.00000    0.04588    0.03432 =
         0.02212    0.00191    0.00705    0.00412
C21   1    1.133639    0.439694   -0.076364    11.00000    0.03419    0.04144 =
         0.02256   -0.00325    0.00144    0.00619
AFIX  23
H21A  2    1.112246    0.459558   -0.104591    11.00000   -1.20000
H21B  2    1.218289    0.397646   -0.078762    11.00000   -1.20000
AFIX   0
C22   1    0.941902    0.416455   -0.056218    11.00000    0.02608    0.03696 =
         0.02587   -0.00395   -0.00443    0.00287
AFIX  23
H22A  2    0.835386    0.440961   -0.070035    11.00000   -1.20000
H22B  2    0.923840    0.363752   -0.058373    11.00000   -1.20000
AFIX   0
C23   1    0.743815    0.759694    0.221785    11.00000    0.03448    0.03203 =
         0.03575   -0.01119    0.01254   -0.00421
AFIX 137
H23A  2    0.735733    0.799273    0.241881    11.00000   -1.50000
H23B  2    0.693155    0.715726    0.234340    11.00000   -1.50000
H23C  2    0.671090    0.771862    0.196851    11.00000   -1.50000
AFIX   0
C24   1    1.056536    0.717450    0.249032    11.00000    0.04308    0.02793 =
         0.03542   -0.00101   -0.00169   -0.00574
AFIX 137
H24A  2    1.192290    0.717007    0.244205    11.00000   -1.50000
H24B  2    1.013131    0.668384    0.254718    11.00000   -1.50000
H24C  2    1.028063    0.748325    0.272961    11.00000   -1.50000
AFIX   0
C25   1    1.310157    0.643996    0.173752    11.00000    0.02336    0.03019 =
         0.02813   -0.00245   -0.00221   -0.00025
AFIX 137
H25A  2    1.407787    0.625334    0.155168    11.00000   -1.50000
H25B  2    1.248308    0.603810    0.187973    11.00000   -1.50000
H25C  2    1.367123    0.676021    0.194449    11.00000   -1.50000
AFIX   0
C26   1    1.123867    0.513649    0.122570    11.00000    0.03412    0.02054 =
         0.02297   -0.00159    0.00198    0.00174
AFIX 137
H26A  2    1.119143    0.514941    0.153073    11.00000   -1.50000
H26B  2    1.254075    0.519160    0.113301    11.00000   -1.50000
H26C  2    1.074443    0.467509    0.112662    11.00000   -1.50000
AFIX   0
C27   1    0.814524    0.621859    0.037401    11.00000    0.02025    0.03060 =
         0.02726    0.00001    0.00123    0.00070
AFIX 137
H27A  2    0.761205    0.605887    0.010823    11.00000   -1.50000
H27B  2    0.895894    0.663566    0.032642    11.00000   -1.50000
H27C  2    0.712901    0.635283    0.056439    11.00000   -1.50000
AFIX   0
C28   1    1.080094    0.384119    0.014697    11.00000    0.02997    0.02928 =
         0.02719   -0.00250    0.00410   -0.01005
AFIX  23
H28A  2    1.207704    0.381927    0.002571    11.00000   -1.20000
H28B  2    1.091242    0.398635    0.044274    11.00000   -1.20000
AFIX   0
C29   1    1.481606    0.572320   -0.080257    11.00000    0.05795    0.06891 =
         0.03812    0.01413    0.00465   -0.01382
AFIX  93
H29A  2    1.569367    0.537631   -0.070683    11.00000   -1.20000
H19B  2    1.523522    0.612844   -0.095676    11.00000   -1.20000
AFIX   0
C30   1    1.149748    0.615950   -0.090776    11.00000    0.08655    0.05699 =
         0.04435    0.02507    0.02393    0.02566
AFIX 137
H30A  2    1.212744    0.650495   -0.109118    11.00000   -1.50000
H30B  2    1.085848    0.641877   -0.068294    11.00000   -1.50000
H30C  2    1.057594    0.588370   -0.106851    11.00000   -1.50000
AFIX   0
O31   3    1.035508    0.872783    0.230641    11.00000    0.04094    0.02401 =
         0.02628   -0.00585   -0.00008   -0.00027
O32   3    0.891148    0.967628    0.270279    11.00000    0.06028    0.04265 =
         0.04142   -0.01353    0.01683   -0.01128
O33   3    0.767254    0.941604    0.198784    11.00000    0.03442    0.04769 =
         0.06534   -0.01472   -0.01035    0.01013
S34   4    0.924136    0.948053    0.227311    11.00000    0.03766    0.02918 =
         0.03576   -0.00946    0.00619    0.00086
C35   1    1.092019    1.009279    0.206208    11.00000    0.03773    0.02579 =
         0.03189   -0.00371    0.00737    0.00207
C36   1    1.049552    1.051554    0.171265    11.00000    0.06833    0.03758 =
         0.02792   -0.00315   -0.00111    0.00275
AFIX  43
H36   2    0.935327    1.044121    0.156675    11.00000   -1.20000
AFIX   0
C37   1    1.175874    1.105054    0.157723    11.00000    0.10745    0.03643 =
         0.02898    0.00479    0.00350    0.00282
AFIX  43
H37   2    1.144481    1.134252    0.134476    11.00000   -1.20000
AFIX   0
C38   1    1.348085    1.115625    0.178317    11.00000    0.08608    0.02707 =
         0.04286   -0.00381    0.03106   -0.00286
C39   1    1.391672    1.071171    0.211817    11.00000    0.04732    0.04372 =
         0.06173   -0.00789    0.01576   -0.00923
AFIX  43
H39   2    1.509629    1.076730    0.225170    11.00000   -1.20000
AFIX   0
C40   1    1.266703    1.018067    0.226670    11.00000    0.04406    0.03447 =
         0.04318    0.00605    0.00422   -0.00137
AFIX  43
H40   2    1.299021    0.988886    0.249861    11.00000   -1.20000
AFIX   0
C41   1    1.485190    1.175614    0.164198    11.00000    0.14648    0.04257 =
         0.07210   -0.01351    0.05390   -0.03665
AFIX 137
H41A  2    1.473840    1.217030    0.182929    11.00000   -1.50000
H41B  2    1.454331    1.190429    0.135711    11.00000   -1.50000
H41C  2    1.614072    1.157304    0.165030    11.00000   -1.50000
AFIX   0
O42   3    0.987480    0.311527    0.011691    11.00000    0.03726    0.02647 =
         0.02493   -0.00240   -0.00015   -0.00476
O43   3    0.939944    0.188939    0.035010    11.00000    0.04617    0.02609 =
         0.04898   -0.00752   -0.00292   -0.00666
O44   3    1.205941    0.260274    0.065419    11.00000    0.02890    0.03685 =
         0.04172   -0.00440   -0.00385    0.00357
S45   4    1.013835    0.257129    0.049930    11.00000    0.03139    0.02676 =
         0.03208   -0.00273   -0.00122   -0.00347
C46   1    0.862263    0.294577    0.089198    11.00000    0.03282    0.02738 =
         0.02655    0.00155    0.00440   -0.00762
C47   1    0.668491    0.303423    0.080736    11.00000    0.02874    0.03760 =
         0.02881   -0.00586   -0.00009   -0.00925
AFIX  43
H47   2    0.616731    0.286635    0.055277    11.00000   -1.20000
AFIX   0
C48   1    0.553781    0.337334    0.110464    11.00000    0.02364    0.04213 =
         0.04085    0.00546   -0.00048   -0.00651
AFIX  43
H48   2    0.424331    0.344081    0.104702    11.00000   -1.20000
AFIX   0
C49   1    0.628533    0.361656    0.148981    11.00000    0.03496    0.03262 =
         0.02969    0.00257    0.00713   -0.00575
C50   1    0.820050    0.350656    0.157260    11.00000    0.04264    0.03676 =
         0.01831   -0.00132   -0.00251   -0.00605
AFIX  43
H50   2    0.870540    0.365606    0.183224    11.00000   -1.20000
AFIX   0
C51   1    0.938679    0.317725    0.127594    11.00000    0.03742    0.03186 =
         0.02774    0.00595   -0.00609   -0.00644
AFIX  43
H51   2    1.068201    0.311209    0.133365    11.00000   -1.20000
AFIX   0
C52   1    0.501149    0.398083    0.181277    11.00000    0.04807    0.05620 =
         0.03655   -0.00400    0.00503   -0.00654
AFIX 137
H52A  2    0.370335    0.384684    0.175974    11.00000   -1.50000
H52B  2    0.514594    0.450442    0.179173    11.00000   -1.50000
H52C  2    0.537211    0.382376    0.209300    11.00000   -1.50000
HKLF 4
REM  test structure: ULP-130
REM R1 =  0.0769 for   4887 Fo > 4sig(Fo)  and  0.1815 for all   9235 data
REM    477 parameters refined using      0 restraints
END
WGHT      0.0406      1.1649
REM Highest difference peak  0.256,  deepest hole -0.327,  1-sigma level  0.066
Q1    1   0.5475  0.8623  0.2043  11.00000  0.05    0.26
Q2    1   1.0493  0.3911  0.1888  11.00000  0.05    0.24
Q3    1   0.5304  0.9430  0.1878  11.00000  0.05    0.24
Q4    1   0.5170  0.4690  0.2255  11.00000  0.05    0.24
Q5    1   0.7364  0.3804  0.0214  11.00000  0.05    0.24
Q6    1   1.0021  0.7492 -0.0058  11.00000  0.05    0.24
Q7    1   0.6299  0.7142  0.1940  11.00000  0.05    0.24
Q8    1   0.9522  0.5758  0.0826  11.00000  0.05    0.23
Q9    1   0.9805  0.8802  0.1650  11.00000  0.05    0.23
Q10   1   1.1030  0.6380  0.1751  11.00000  0.05    0.23
;
