# Supplementary material for: Betulin 3,28-di-O-tosyl­ate
Source: Acta Crystallogr Sect E Struct Rep Online. 2014 Jul 23;70(Pt 8):o879–80. doi: 10.1107/S1600536814016602 (PMC4158509; doi:10.1107/S1600536814016602)
Supplement: Supplementary file 2 [file e-70-0o879-Isup2.hkl]

# 
# h,k,l, Fc-squared, Fo-squared, sigma(Fo-squared) and status flag 
# 
data_I
_shelx_title ' test structure: ULP-130' 
_shelx_refln_list_code          4 
_shelx_F_calc_maximum      154.48 
_exptl_crystal_F_000      1592.00 
_reflns_d_resolution_high  0.7628 
 
loop_ 
 _symmetry_equiv_pos_as_xyz 
 'x, y, z' 
 '-x+1/2, -y, z+1/2' 
 'x+1/2, -y+1/2, -z' 
 '-x, y+1/2, -z+1/2' 
 
_cell_length_a     6.9824 
_cell_length_b    18.2035 
_cell_length_c    31.4449 
_cell_angle_alpha  90.000 
_cell_angle_beta   90.000 
_cell_angle_gamma  90.000 
 
_shelx_F_squared_multiplier     1.000 
 
loop_ 
 _refln_index_h 
 _refln_index_k 
 _refln_index_l 
 _refln_F_squared_calc 
 _refln_F_squared_meas 
 _refln_F_squared_sigma 
 _refln_observed_status 
   2   0   0     5847.99     5519.01    157.86 o 
   4   0   0     4182.67     3873.63    148.75 o 
   6   0   0      190.12      124.47    106.25 o 
   8   0   0        3.11        0.00    191.25 o 
   1   1   0      124.34       30.36      6.07 o 
   3   1   0      310.56      300.54      9.11 o 
   4   1   0      553.37      619.29     42.50 o 
   5   1   0       10.24       -6.07     51.61 o 
   6   1   0      359.21      440.19     72.86 o 
   7   1   0     1035.98      907.69    127.50 o 
   8   1   0        1.31      154.82    109.29 o 
   9   1   0       25.09      273.22    166.97 o 
   1   2   0     2536.74     2258.60     72.86 o 
   2   2   0     2725.35     2802.01     57.68 o 
   3   2   0      928.08      965.37     27.32 o 
   4   2   0     3943.22     3758.27     66.79 o 
   5   2   0      163.70      233.75     54.64 o 
   6   2   0     2167.38     2030.92    109.29 o 
   7   2   0      891.99      925.91     94.11 o 
   8   2   0       82.88       94.11    112.32 o 
   9   2   0       16.68     -157.86    157.86 o 
   1   3   0     3673.22     3345.41     85.00 o 
   2   3   0     4911.62     4845.07    100.18 o 
   3   3   0     3839.24     3876.66     78.93 o 
   4   3   0        5.63       18.21     15.18 o 
   5   3   0       20.89       30.36     51.61 o 
   6   3   0       63.87       88.04     60.72 o 
   7   3   0       15.33      -21.25     69.82 o 
   8   3   0      238.27      346.08    124.47 o 
   9   3   0      208.63      -63.75    203.40 o 
   0   4   0        0.39      -27.32     27.32 o 
   1   4   0     1640.79     1587.70     39.46 o 
   2   4   0       46.77        9.11     15.18 o 
   3   4   0     1459.03     1672.70     45.54 o 
   4   4   0     2031.40     1982.35     51.61 o 
   5   4   0     1393.06     1360.02     36.43 o 
   6   4   0      384.00      473.58     81.97 o 
   7   4   0      630.43      859.12    100.18 o 
   8   4   0       68.48      258.04    118.39 o 
   9   4   0      157.38      242.86    200.36 o 
   1   5   0       12.75       66.79     18.21 o 
   2   5   0     4227.96     4119.52    100.18 o 
   3   5   0     1623.49     1578.59     45.54 o 
   4   5   0     1933.99     1948.96     51.61 o 
   5   5   0      417.34      470.54     27.32 o 
   6   5   0      621.42      619.29     27.32 o 
   7   5   0       54.71      273.22     85.00 o 
   8   5   0       49.17        0.00     91.07 o 
   0   6   0      981.03      853.05     75.89 o 
   1   6   0     1401.41     1174.84     39.46 o 
   2   6   0     1103.08     1159.66     42.50 o 
   3   6   0      542.45      604.12     33.39 o 
   4   6   0     2160.92     2334.50     66.79 o 
   5   6   0       30.41       30.36     24.29 o 
   6   6   0       78.96       88.04     24.29 o 
   7   6   0       16.37       66.79     72.86 o 
   8   6   0      147.40       85.00    127.50 o 
   1   7   0       32.08       54.64     39.46 o 
   2   7   0     1484.65     1672.70     75.89 o 
   3   7   0        8.76       27.32     24.29 o 
   4   7   0      307.77      239.82     30.36 o 
   5   7   0       21.43       21.25     24.29 o 
   6   7   0      233.70      264.11     39.46 o 
   7   7   0        0.07       85.00     75.89 o 
   8   7   0      142.04      109.29    139.64 o 
   0   8   0       65.54      130.54     60.72 o 
   1   8   0      148.08      100.18     24.29 o 
   2   8   0     8319.95     8970.67    276.25 o 
   3   8   0      322.45      264.11     33.39 o 
   4   8   0      172.16      215.54     30.36 o 
   5   8   0     1030.41      965.37     45.54 o 
   6   8   0      198.90      203.40     39.46 o 
   7   8   0      216.55      364.29    124.47 o 
   8   8   0      171.11      336.97    124.47 o 
   1   9   0     1525.85     1475.38     63.75 o 
   2   9   0     1770.56     1785.03     72.86 o 
   3   9   0       25.44       24.29     45.54 o 
   4   9   0     1095.00     1144.48     57.68 o 
   5   9   0     1307.39     1144.48     60.72 o 
   6   9   0      303.35      297.50     48.57 o 
   7   9   0       87.80       78.93    100.18 o 
   8   9   0       31.87       21.25    109.29 o 
   0  10   0     2714.18     2835.40    215.54 o 
   1  10   0      248.76      224.65     27.32 o 
   2  10   0      282.06      261.08     33.39 o 
   3  10   0       17.50       15.18     39.46 o 
   4  10   0      242.59      327.86     42.50 o 
   5  10   0      513.53      510.01     48.57 o 
   6  10   0      260.63      224.65     48.57 o 
   7  10   0        8.79      -48.57     78.93 o 
   8  10   0       12.71      -97.14    115.36 o 
   1  11   0     1730.18     1812.35     75.89 o 
   2  11   0      964.59     1059.48     63.75 o 
   3  11   0      273.89      282.33     42.50 o 
   4  11   0      101.32       81.97     36.43 o 
   5  11   0      233.76      264.11     45.54 o 
   6  11   0      818.17      880.37     69.82 o 
   7  11   0        3.94      -39.46     97.14 o 
   8  11   0        6.27     -100.18    100.18 o 
   0  12   0       79.97       15.18     88.04 o 
   1  12   0     1308.88     1293.23     60.72 o 
   2  12   0      366.52      370.36     42.50 o 
   3  12   0      610.43      667.87     57.68 o 
   4  12   0     2239.43     2200.93    112.32 o 
   5  12   0      358.47      343.04     54.64 o 
   6  12   0      272.15      261.08     57.68 o 
   7  12   0       35.30        3.04    112.32 o 
   1  13   0      198.04      218.57     66.79 o 
   2  13   0      567.61      558.58     51.61 o 
   3  13   0      763.84      807.51     66.79 o 
   4  13   0        0.08       51.61     54.64 o 
   5  13   0       38.84       33.39     48.57 o 
   6  13   0        8.56        6.07     57.68 o 
   7  13   0      104.69      -21.25    118.39 o 
   0  14   0     1243.58     1308.41    166.97 o 
   1  14   0      571.78      567.69     91.07 o 
   2  14   0      938.10      913.76     63.75 o 
   3  14   0       95.29      109.29     48.57 o 
   4  14   0      649.62      616.26     72.86 o 
   5  14   0      524.70      655.72     66.79 o 
   6  14   0        1.91       27.32     57.68 o 
   7  14   0       52.16      157.86    127.50 o 
   1  15   0       16.76       30.36     66.79 o 
   2  15   0      940.38     1068.59    106.25 o 
   3  15   0      710.74      670.90     63.75 o 
   4  15   0      616.07      598.04     66.79 o 
   5  15   0       25.38       12.14     51.61 o 
   6  15   0        5.50       54.64     60.72 o 
   7  15   0       34.09      -12.14    139.64 o 
   0  16   0    10775.22    11438.74    749.83 o 
   1  16   0     1545.26     1684.85    124.47 o 
   2  16   0      702.64      719.47    103.22 o 
   3  16   0      385.98      330.90     54.64 o 
   4  16   0      783.35     1029.12     94.11 o 
   5  16   0       15.83       91.07     57.68 o 
   6  16   0        0.00       -6.07     81.97 o 
   1  17   0      137.19       75.89     88.04 o 
   2  17   0       73.65       -3.04     88.04 o 
   3  17   0       93.68      -75.89     81.97 o 
   4  17   0      379.41      385.54    118.39 o 
   5  17   0        8.22       12.14     75.89 o 
   6  17   0       30.56     -160.90    160.90 o 
   0  18   0        0.25      -69.82    121.43 o 
   1  18   0      419.74      537.33    103.22 o 
   2  18   0       67.95      318.75     94.11 o 
   3  18   0      599.64      707.33    124.47 o 
   4  18   0      153.11       78.93    106.25 o 
   5  18   0      277.38      118.39    103.22 o 
   6  18   0      738.79      804.48    239.82 o 
   1  19   0      152.94      170.00    100.18 o 
   2  19   0       69.88       85.00    106.25 o 
   3  19   0      100.02      118.39    118.39 o 
   4  19   0        3.72     -115.36    124.47 o 
   5  19   0      160.72      151.79     97.14 o 
   0  20   0      831.04     1220.38    270.18 o 
   1  20   0      254.25      346.08    121.43 o 
   2  20   0        5.75      -91.07    106.25 o 
   3  20   0      396.12      306.61    118.39 o 
   4  20   0        1.31       -6.07    118.39 o 
   1  21   0      141.10      -30.36    112.32 o 
   2  21   0       84.09      467.51    127.50 o 
   3  21   0       82.47      106.25    142.68 o 
   4  21   0      472.03      516.08    173.04 o 
   0  22   0        1.35       72.86    203.40 o 
   1  22   0        5.27      215.54    130.54 o 
   2  22   0        3.89       69.82    133.57 o 
   3  22   0        0.41      142.68    157.86 o 
   1  23   0      102.61      133.57    206.43 o 
   2  23   0       17.96      112.32    139.64 o 
   2   0   1      290.73      288.40     12.14 o 
   3   0   1     1084.90     1229.48     33.39 o 
   4   0   1       15.31       48.57     30.36 o 
   5   0   1       41.68        6.07     45.54 o 
   6   0   1      943.80      992.69     91.07 o 
   7   0   1      195.91      382.51    109.29 o 
   8   0   1        0.40        0.00    133.57 o 
   9   0   1       23.88       63.75     94.11 o 
  -9   1   1        5.62      309.65    218.57 o 
  -8   1   1      133.82      239.82    115.36 o 
  -7   1   1       11.28      230.72    109.29 o 
  -6   1   1      476.40      561.62     78.93 o 
  -5   1   1      120.53       33.39     39.46 o 
  -4   1   1     1101.19      968.41     48.57 o 
  -3   1   1     1179.82     1144.48     27.32 o 
  -2   1   1    17533.99    16988.11    267.15 o 
   2   1   1    17661.47    17112.57    270.18 o 
   3   1   1     1200.57     1226.45     36.43 o 
   4   1   1     1084.35     1174.84     57.68 o 
   5   1   1      124.76      121.43     48.57 o 
   6   1   1      493.07      470.54     78.93 o 
   7   1   1       11.17       21.25    103.22 o 
   8   1   1      141.35       39.46     85.00 o 
   9   1   1        5.59      -57.68    145.72 o 
  -9   2   1       58.55      324.83    218.57 o 
  -8   2   1       18.18       91.07    109.29 o 
  -7   2   1      144.75      154.82    106.25 o 
  -6   2   1     1393.54     1472.34    109.29 o 
  -5   2   1      854.34      965.37     75.89 o 
  -4   2   1     1921.00     1930.74     42.50 o 
  -3   2   1     1347.52     1390.38     36.43 o 
  -2   2   1     1634.87     1633.24     39.46 o 
   0   2   1        1.68       12.14      9.11 o 
   2   2   1     1661.40     1590.74     33.39 o 
   3   2   1     1349.12     1323.59     30.36 o 
   4   2   1     1932.20     1976.28     66.79 o 
   5   2   1      855.32      807.51     63.75 o 
   6   2   1     1402.22     1457.16     91.07 o 
   7   2   1      144.25      145.72     81.97 o 
   8   2   1       18.58       24.29    115.36 o 
   9   2   1       56.60      -42.50    154.82 o 
  -9   3   1       62.80      -57.68    203.40 o 
  -8   3   1       71.00      166.97    118.39 o 
  -7   3   1      526.44      646.62     91.07 o 
  -6   3   1     1080.80     1138.41     81.97 o 
  -5   3   1       20.29       21.25     12.14 o 
  -4   3   1     1226.24     1199.12     33.39 o 
  -3   3   1     1959.90     1915.56     45.54 o 
  -2   3   1     3583.48     3418.26    112.32 o 
  -1   3   1    11457.80    11311.24    482.69 o 
   1   3   1    11417.93    10846.77    236.79 o 
   2   3   1     3666.33     3618.62     75.89 o 
   3   3   1     1972.48     1930.74     45.54 o 
   4   3   1     1202.80     1126.27     30.36 o 
   5   3   1       20.80       21.25     57.68 o 
   6   3   1     1089.10     1083.77     91.07 o 
   7   3   1      520.00      434.11     75.89 o 
   8   3   1       71.66        3.04     94.11 o 
   9   3   1       63.69     -157.86    157.86 o 
  -9   4   1       25.74      182.15    242.86 o 
  -8   4   1      119.02      115.36    118.39 o 
  -7   4   1       88.63       75.89     72.86 o 
  -6   4   1      564.36      494.83     75.89 o 
  -5   4   1     1831.45     1772.88     45.54 o 
  -4   4   1      251.35      239.82     21.25 o 
  -3   4   1      178.50      221.61     24.29 o 
  -2   4   1     2355.58     2282.89     69.82 o 
  -1   4   1     9959.56     9735.68    464.47 o 
   0   4   1      108.84       60.72     24.29 o 
   1   4   1     9960.44     9647.64    224.65 o 
   2   4   1     2377.98     2316.28     51.61 o 
   3   4   1      171.54      206.43     18.21 o 
   4   4   1      260.04      279.29     18.21 o 
   5   4   1     1838.43     1748.60     36.43 o 
   6   4   1      550.61      643.58     85.00 o 
   7   4   1       88.80      151.79     63.75 o 
   8   4   1      121.72      -33.39     91.07 o 
   9   4   1       26.25       75.89    176.07 o 
  -8   5   1      102.09      154.82    124.47 o 
  -7   5   1      123.58      282.33     78.93 o 
  -6   5   1      511.85      558.58     21.25 o 
  -5   5   1     2885.23     3029.69     66.79 o 
  -4   5   1     1029.34     1016.98     36.43 o 
  -3   5   1     2577.12     2638.07     63.75 o 
  -2   5   1     2444.90     2713.97     78.93 o 
  -1   5   1    20504.53    20136.19    783.23 o 
   0   5   1     2573.65     2419.50     97.14 o 
   1   5   1    20541.06    19747.61    443.22 o 
   2   5   1     2398.37     2416.46     60.72 o 
   3   5   1     2567.24     2446.82     54.64 o 
   4   5   1     1054.83     1135.37     39.46 o 
   5   5   1     2877.67     2780.76     66.79 o 
   6   5   1      519.52      610.19     81.97 o 
   7   5   1      125.53       81.97     72.86 o 
   8   5   1       98.52      -94.11     94.11 o 
  -8   6   1        0.11      -85.00    109.29 o 
  -7   6   1       98.03      179.11     91.07 o 
  -6   6   1      476.59      516.08     36.43 o 
  -5   6   1      763.31      676.97     33.39 o 
  -4   6   1      248.59      233.75     27.32 o 
  -3   6   1      307.72      318.75     27.32 o 
  -2   6   1     5916.25     6277.95    188.22 o 
  -1   6   1      385.19      394.65     36.43 o 
   0   6   1     2367.49     2152.35     81.97 o 
   1   6   1      366.17      364.29     21.25 o 
   2   6   1     5920.24     6247.59    139.64 o 
   3   6   1      305.13      327.86     24.29 o 
   4   6   1      241.17      309.65     33.39 o 
   5   6   1      763.46      758.94     33.39 o 
   6   6   1      475.87      497.86     33.39 o 
   7   6   1       99.57      127.50     85.00 o 
   8   6   1        0.30      -88.04     88.04 o 
  -8   7   1      102.11      218.57    136.61 o 
  -7   7   1      335.91      531.26    112.32 o 
  -6   7   1      473.23      431.08     36.43 o 
  -5   7   1      664.76      610.19     33.39 o 
  -4   7   1       54.65       75.89     30.36 o 
  -3   7   1     1301.32     1384.31     54.64 o 
  -2   7   1     2153.16     2134.14     85.00 o 
  -1   7   1     3333.17     3263.44    139.64 o 
   0   7   1      192.95      215.54     36.43 o 
   1   7   1     3371.89     3548.80     94.11 o 
   2   7   1     2117.39     2118.96     51.61 o 
   3   7   1     1329.11     1423.77     45.54 o 
   4   7   1       45.45        0.00     24.29 o 
   5   7   1      656.10      686.08     36.43 o 
   6   7   1      459.20      503.94     36.43 o 
   7   7   1      337.37      215.54     85.00 o 
   8   7   1      105.13       42.50    103.22 o 
  -8   8   1      181.59      388.58    136.61 o 
  -7   8   1      264.24      285.36    112.32 o 
  -6   8   1     1084.87     1059.48     57.68 o 
  -5   8   1       81.58       60.72     30.36 o 
  -4   8   1     2703.04     2628.97     88.04 o 
  -3   8   1       28.67       27.32     33.39 o 
  -2   8   1     3522.44     3770.41    130.54 o 
  -1   8   1     3517.29     3539.70    163.93 o 
   0   8   1     1516.03     1530.02     66.79 o 
   1   8   1     3479.79     3393.98     85.00 o 
   2   8   1     3524.12     3560.95     97.14 o 
   3   8   1       27.84       78.93     27.32 o 
   4   8   1     2694.24     2692.72     78.93 o 
   5   8   1       91.25       88.04     30.36 o 
   6   8   1     1069.07     1059.48     51.61 o 
   7   8   1      262.33      449.29     81.97 o 
   8   8   1      187.04       57.68    124.47 o 
  -8   9   1      105.59       18.21    136.61 o 
  -7   9   1      188.92      294.47    106.25 o 
  -6   9   1      476.13      400.72     48.57 o 
  -5   9   1      523.46      497.86     42.50 o 
  -4   9   1     1185.19     1117.16     54.64 o 
  -3   9   1      123.72      145.72     39.46 o 
  -2   9   1     1562.12     1605.92     69.82 o 
  -1   9   1      364.42      373.40     36.43 o 
   0   9   1      336.25      282.33     45.54 o 
   1   9   1      369.41      352.15     21.25 o 
   2   9   1     1610.46     1517.88     75.89 o 
   3   9   1      130.13      151.79     30.36 o 
   4   9   1     1169.96     1111.09     54.64 o 
   5   9   1      521.43      506.97     45.54 o 
   6   9   1      468.95      461.44     42.50 o 
   7   9   1      189.64      215.54    109.29 o 
   8   9   1      104.74      276.25    133.57 o 
  -8  10   1      143.47      221.61    145.72 o 
  -7  10   1      286.05      330.90    112.32 o 
  -6  10   1      286.45      279.29     48.57 o 
  -5  10   1      107.98      115.36     33.39 o 
  -4  10   1      298.74      336.97     39.46 o 
  -3  10   1      416.06      355.18     51.61 o 
  -2  10   1      640.94      640.55     48.57 o 
  -1  10   1     1093.43     1038.23     54.64 o 
   0  10   1       55.79       36.43     12.14 o 
   1  10   1     1087.44     1013.94     51.61 o 
   2  10   1      642.52      758.94     48.57 o 
   3  10   1      416.60      349.11     39.46 o 
   4  10   1      294.37      364.29     45.54 o 
   5  10   1      103.87      115.36     39.46 o 
   6  10   1      295.22      130.54     45.54 o 
   7  10   1      280.55      245.90     91.07 o 
   8  10   1      143.79       75.89    142.68 o 
  -8  11   1       84.32      133.57    139.64 o 
  -7  11   1       79.27      166.97    106.25 o 
  -6  11   1       68.88       66.79     42.50 o 
  -5  11   1      539.92      561.62     57.68 o 
  -4  11   1      813.50      701.26     54.64 o 
  -3  11   1       50.40       69.82     39.46 o 
  -2  11   1      800.52      828.76     60.72 o 
  -1  11   1       29.80       57.68     27.32 o 
   0  11   1       58.82      100.18     54.64 o 
   1  11   1       29.43       -9.11     48.57 o 
   2  11   1      790.99      859.12     57.68 o 
   3  11   1       56.03      121.43     39.46 o 
   4  11   1      800.38      950.19     60.72 o 
   5  11   1      556.03      619.29     51.61 o 
   6  11   1       67.06       88.04     48.57 o 
   7  11   1       80.74      -15.18     94.11 o 
   8  11   1       87.01       85.00    139.64 o 
  -7  12   1      130.97      173.04    121.43 o 
  -6  12   1      219.75      221.61     54.64 o 
  -5  12   1      460.36      510.01     54.64 o 
  -4  12   1       19.27       57.68     39.46 o 
  -3  12   1       80.84       85.00     39.46 o 
  -2  12   1      543.71      522.15     48.57 o 
  -1  12   1      567.47      588.94     45.54 o 
   0  12   1     1499.09     1466.27    112.32 o 
   1  12   1      565.89      646.62     66.79 o 
   2  12   1      530.46      516.08     45.54 o 
   3  12   1       80.39       66.79     42.50 o 
   4  12   1       21.24       27.32     45.54 o 
   5  12   1      453.01      531.26     57.68 o 
   6  12   1      221.51      291.43     57.68 o 
   7  12   1      128.79       69.82    106.25 o 
  -7  13   1       45.30       91.07    112.32 o 
  -6  13   1       64.31      109.29     54.64 o 
  -5  13   1      185.68      157.86     51.61 o 
  -4  13   1      945.16      922.87     75.89 o 
  -3  13   1      231.46      194.29     45.54 o 
  -2  13   1      341.52      309.65     48.57 o 
  -1  13   1      115.59      212.50     30.36 o 
   0  13   1     1431.97     1302.34    100.18 o 
   1  13   1      123.36      100.18     51.61 o 
   2  13   1      341.66      376.43     42.50 o 
   3  13   1      237.49      261.08     51.61 o 
   4  13   1      922.07     1010.91     81.97 o 
   5  13   1      183.72      248.93     51.61 o 
   6  13   1       64.51       18.21     54.64 o 
   7  13   1       46.34      -63.75    115.36 o 
  -7  14   1       28.33       -3.04    124.47 o 
  -6  14   1      309.73      421.97     69.82 o 
  -5  14   1       22.87       66.79     54.64 o 
  -4  14   1       74.61       36.43     51.61 o 
  -3  14   1      604.45      546.44     60.72 o 
  -2  14   1      261.46      327.86     51.61 o 
  -1  14   1      317.11      349.11     81.97 o 
   0  14   1      682.65      746.80     88.04 o 
   1  14   1      319.44      431.08     75.89 o 
   2  14   1      266.74      340.01     78.93 o 
   3  14   1      598.21      582.87     60.72 o 
   4  14   1       79.37      112.32     48.57 o 
   5  14   1       21.79       27.32     51.61 o 
   6  14   1      302.86      288.40     60.72 o 
   7  14   1       29.26      -27.32    109.29 o 
  -7  15   1        6.33       69.82    130.54 o 
  -6  15   1      119.46       48.57     60.72 o 
  -5  15   1       52.66       54.64     54.64 o 
  -4  15   1      347.33      382.51     75.89 o 
  -3  15   1      501.91      585.90     66.79 o 
  -2  15   1     1328.07     1202.16     75.89 o 
  -1  15   1      594.81      567.69     97.14 o 
   0  15   1     1043.48     1059.48    106.25 o 
   1  15   1      613.54      558.58     75.89 o 
   2  15   1     1320.14     1275.02    109.29 o 
   3  15   1      516.18      540.37     57.68 o 
   4  15   1      339.32      236.79     66.79 o 
   5  15   1       51.39       57.68     63.75 o 
   6  15   1      117.29      145.72     63.75 o 
   7  15   1        7.02       75.89    203.40 o 
  -6  16   1      247.91      279.29     81.97 o 
  -5  16   1       85.08       39.46     66.79 o 
  -4  16   1      345.77      425.01     75.89 o 
  -3  16   1      518.88      591.97     63.75 o 
  -2  16   1       82.62      103.22     78.93 o 
  -1  16   1     1295.09     1423.77    139.64 o 
   0  16   1     1941.66     1900.39    160.90 o 
   1  16   1     1310.47     1290.20    133.57 o 
   2  16   1       87.43      127.50     75.89 o 
   3  16   1      521.40      513.04    103.22 o 
   4  16   1      347.40      349.11     88.04 o 
   5  16   1       83.99       85.00     75.89 o 
   6  16   1      241.76       94.11    173.04 o 
  -6  17   1       38.17       -3.04    157.86 o 
  -5  17   1      256.98      340.01     69.82 o 
  -4  17   1       72.14       60.72     63.75 o 
  -3  17   1       25.99       91.07     57.68 o 
  -2  17   1      231.40      279.29     75.89 o 
  -1  17   1      537.52      552.51     91.07 o 
   0  17   1       85.54      -63.75     88.04 o 
   1  17   1      540.71      616.26    112.32 o 
   2  17   1      240.99      115.36     97.14 o 
   3  17   1       22.92       63.75     94.11 o 
   4  17   1       76.76       60.72    100.18 o 
   5  17   1      265.27      261.08     88.04 o 
   6  17   1       36.78       27.32    170.00 o 
  -6  18   1       20.18      312.68    200.36 o 
  -5  18   1      133.63      112.32     94.11 o 
  -4  18   1      555.73      604.12    124.47 o 
  -3  18   1       91.89      258.04     97.14 o 
  -2  18   1       57.63      163.93     94.11 o 
  -1  18   1      248.88      418.93     94.11 o 
   0  18   1        0.09       24.29     91.07 o 
   1  18   1      239.95      191.25    103.22 o 
   2  18   1       56.33      294.47    103.22 o 
   3  18   1       89.93      221.61    151.79 o 
   4  18   1      563.80      473.58    127.50 o 
   5  18   1      130.64       12.14     94.11 o 
   6  18   1       20.36      124.47    197.32 o 
  -5  19   1      501.56      576.79    124.47 o 
  -4  19   1      360.57      221.61    130.54 o 
  -3  19   1      348.50      288.40    109.29 o 
  -2  19   1       61.63      -36.43    103.22 o 
  -1  19   1      389.31      570.72    103.22 o 
   0  19   1      461.15      610.19    130.54 o 
   1  19   1      377.01      267.15    106.25 o 
   2  19   1       61.57       18.21    103.22 o 
   3  19   1      351.87      567.69    115.36 o 
   4  19   1      359.84      619.29    124.47 o 
   5  19   1      507.61      561.62    109.29 o 
  -4  20   1        2.80      -27.32    118.39 o 
  -3  20   1       16.92      -63.75    115.36 o 
  -2  20   1       31.19     -103.22    103.22 o 
  -1  20   1      271.05      406.79    127.50 o 
   0  20   1      348.40      421.97    176.07 o 
   1  20   1      280.59      385.54    121.43 o 
   2  20   1       30.48     -142.68    151.79 o 
   3  20   1       15.74      -36.43    109.29 o 
   4  20   1        3.16      227.68    133.57 o 
  -4  21   1       41.78      -66.79    145.72 o 
  -3  21   1      207.33      182.15    130.54 o 
  -2  21   1       24.84       97.14    109.29 o 
  -1  21   1      112.75      185.18    130.54 o 
   0  21   1       84.37       54.64    121.43 o 
   1  21   1      116.64      -18.21    115.36 o 
   2  21   1       22.13       15.18    118.39 o 
   3  21   1      207.16      412.86    148.75 o 
   4  21   1       43.12      106.25    154.82 o 
  -3  22   1        0.34        3.04    139.64 o 
  -2  22   1       17.79       60.72    121.43 o 
  -1  22   1      209.04      188.22    103.22 o 
   0  22   1       74.93      106.25    139.64 o 
   1  22   1      213.11      294.47    130.54 o 
   2  22   1       16.19      142.68    127.50 o 
   3  22   1        0.38      160.90    151.79 o 
  -2  23   1       10.55     -115.36    115.36 o 
  -1  23   1      278.28      388.58    170.00 o 
   0  23   1        6.72       45.54    157.86 o 
   1  23   1      289.58      473.58    142.68 o 
   2  23   1        9.32       51.61    133.57 o 
   2   0   2      203.29      218.57     12.14 o 
   3   0   2      418.74      434.11     18.21 o 
   4   0   2      934.45      901.62     30.36 o 
   5   0   2       24.16       54.64     42.50 o 
   6   0   2     1051.58     1044.30     91.07 o 
   7   0   2      259.94      367.33     85.00 o 
   8   0   2        2.06      -91.07     91.07 o 
   9   0   2       26.50      273.22    224.65 o 
  -9   1   2      194.31      224.65    203.40 o 
  -8   1   2        4.24        3.04    112.32 o 
  -7   1   2      180.10      170.00     85.00 o 
  -6   1   2      759.64      725.55    103.22 o 
  -5   1   2      403.05      385.54     54.64 o 
  -4   1   2     1297.17     1375.20     36.43 o 
  -3   1   2      121.36      166.97     15.18 o 
  -2   1   2      240.45      248.93     12.14 o 
   3   1   2      105.60      127.50     18.21 o 
   4   1   2     1302.29     1420.74     45.54 o 
   5   1   2      404.88      470.54     66.79 o 
   6   1   2      763.88      707.33     85.00 o 
   7   1   2      175.01      215.54     72.86 o 
   8   1   2        4.74      -57.68    121.43 o 
   9   1   2      194.38      179.11    221.61 o 
  -9   2   2       17.64      130.54    200.36 o 
  -8   2   2      119.65       45.54     94.11 o 
  -7   2   2      156.96      315.72     81.97 o 
  -6   2   2      339.77      294.47     72.86 o 
  -5   2   2      342.83      285.36     51.61 o 
  -4   2   2      190.60      176.07     18.21 o 
  -3   2   2     5680.84     5837.77    103.22 o 
  -2   2   2     5668.13     5531.15    103.22 o 
  -1   2   2     4347.19     3964.70    200.36 o 
   1   2   2     4300.88     4140.78    148.75 o 
   2   2   2     5547.43     5376.33     91.07 o 
   3   2   2     5670.01     5877.23     94.11 o 
   4   2   2      185.67      218.57     21.25 o 
   5   2   2      343.14      352.15     63.75 o 
   6   2   2      339.24      510.01     81.97 o 
   7   2   2      154.68      136.61     66.79 o 
   8   2   2      120.19      142.68     94.11 o 
   9   2   2       16.68      -39.46    194.29 o 
  -9   3   2      121.78      -45.54    176.07 o 
  -8   3   2       65.10      212.50    170.00 o 
  -7   3   2      164.34      391.61    112.32 o 
  -6   3   2      235.28      185.18     66.79 o 
  -5   3   2      995.40      977.51     30.36 o 
  -4   3   2      518.16      513.04     24.29 o 
  -3   3   2      957.34      874.30     33.39 o 
  -2   3   2     2525.29     2401.29     60.72 o 
  -1   3   2    19652.35    18973.49    664.83 o 
   1   3   2    19644.72    18317.77    503.94 o 
   2   3   2     2505.93     2401.29     51.61 o 
   3   3   2      970.27      880.37     24.29 o 
   4   3   2      490.71      525.19     18.21 o 
   5   3   2     1001.00      862.16     75.89 o 
   6   3   2      241.39      400.72     69.82 o 
   7   3   2      165.01      233.75     66.79 o 
   8   3   2       64.85      -88.04     94.11 o 
   9   3   2      124.84      297.50    255.00 o 
  -9   4   2       96.83      188.22    236.79 o 
  -8   4   2       88.24      185.18    197.32 o 
  -7   4   2       10.12       48.57     78.93 o 
  -6   4   2     2087.24     1985.39    115.36 o 
  -5   4   2      477.15      479.65     27.32 o 
  -4   4   2      409.07      409.83     24.29 o 
  -3   4   2      153.14      170.00     21.25 o 
  -2   4   2     1655.97     1545.20     57.68 o 
  -1   4   2     1289.86     1171.80     51.61 o 
   0   4   2      209.91      163.93     30.36 o 
   1   4   2     1320.50     1183.95     36.43 o 
   2   4   2     1648.82     1605.92     42.50 o 
   3   4   2      158.67      142.68     15.18 o 
   4   4   2      413.08      464.47     21.25 o 
   5   4   2      486.76      467.51     18.21 o 
   6   4   2     2069.67     2337.53    115.36 o 
   7   4   2       11.58       88.04     72.86 o 
   8   4   2       90.20       -3.04    103.22 o 
   9   4   2       94.58       75.89    239.82 o 
  -8   5   2      140.59      233.75    166.97 o 
  -7   5   2      273.81      285.36     97.14 o 
  -6   5   2      282.57      273.22     21.25 o 
  -5   5   2      923.77      922.87     36.43 o 
  -4   5   2     2332.87     2440.75     63.75 o 
  -3   5   2     1068.52     1032.16     42.50 o 
  -2   5   2     2942.98     2911.29    136.61 o 
  -1   5   2      500.18      494.83     45.54 o 
   0   5   2     3358.49     3539.70    139.64 o 
   1   5   2      487.49      525.19     21.25 o 
   2   5   2     2946.31     2805.04     63.75 o 
   3   5   2     1055.57      977.51     30.36 o 
   4   5   2     2369.35     2358.78     57.68 o 
   5   5   2      953.03      992.69     30.36 o 
   6   5   2      286.38      340.01     75.89 o 
   7   5   2      275.26      294.47     91.07 o 
   8   5   2      133.12      -60.72     94.11 o 
  -8   6   2       44.12      -48.57     88.04 o 
  -7   6   2      381.88      160.90    166.97 o 
  -6   6   2      513.64      546.44     36.43 o 
  -5   6   2     3454.68     3524.52     85.00 o 
  -4   6   2      361.55      409.83     30.36 o 
  -3   6   2      209.97      197.32     27.32 o 
  -2   6   2     3390.30     3427.37    148.75 o 
  -1   6   2      357.19      394.65     36.43 o 
   0   6   2      196.62      182.15     27.32 o 
   1   6   2      371.35      370.36     18.21 o 
   2   6   2     3433.58     3454.69     78.93 o 
   3   6   2      208.89      248.93     21.25 o 
   4   6   2      341.49      361.26     27.32 o 
   5   6   2     3463.59     3418.26     81.97 o 
   6   6   2      500.02      500.90     30.36 o 
   7   6   2      386.66      343.04     75.89 o 
   8   6   2       44.91       85.00     97.14 o 
  -8   7   2       33.13      -60.72    124.47 o 
  -7   7   2       66.09      -94.11     94.11 o 
  -6   7   2      645.08      634.47     45.54 o 
  -5   7   2     1611.31     1648.42     60.72 o 
  -4   7   2     1426.28     1375.20     51.61 o 
  -3   7   2      605.16      513.04     36.43 o 
  -2   7   2     7968.74     8351.37    403.76 o 
  -1   7   2     5091.77     4893.64    170.00 o 
   0   7   2     5129.75     4826.86    166.97 o 
   1   7   2     5028.81     4945.25    133.57 o 
   2   7   2     8006.51     8339.23    185.18 o 
   3   7   2      579.64      591.97     33.39 o 
   4   7   2     1436.53     1478.41     57.68 o 
   5   7   2     1598.07     1490.56     57.68 o 
   6   7   2      650.59      631.44     39.46 o 
   7   7   2       67.14      173.04     81.97 o 
   8   7   2       34.20      -69.82     97.14 o 
  -8   8   2       34.35      -57.68    115.36 o 
  -7   8   2       46.26       30.36    109.29 o 
  -6   8   2      125.22       97.14     39.46 o 
  -5   8   2      397.86      361.26     36.43 o 
  -4   8   2      212.28      173.04     39.46 o 
  -3   8   2      347.94      336.97     36.43 o 
  -2   8   2     2248.07     2880.94    115.36 o 
  -1   8   2    10661.78     9784.25    330.90 o 
   0   8   2      172.41      182.15     33.39 o 
   1   8   2    10686.24    10597.83    279.29 o 
   2   8   2     2174.25     2401.29     60.72 o 
   3   8   2      348.48      376.43     27.32 o 
   4   8   2      216.51      215.54     33.39 o 
   5   8   2      400.56      406.79     39.46 o 
   6   8   2      123.30       85.00     36.43 o 
   7   8   2       47.26      176.07     75.89 o 
   8   8   2       34.35       33.39    121.43 o 
  -8   9   2      109.94     -112.32    112.32 o 
  -7   9   2       30.60       21.25     97.14 o 
  -6   9   2      522.02      510.01     51.61 o 
  -5   9   2     4397.98     4514.17    121.43 o 
  -4   9   2      142.36       78.93     33.39 o 
  -3   9   2      714.41      704.30     54.64 o 
  -2   9   2      692.52      704.30     45.54 o 
  -1   9   2     4609.88     4787.39    163.93 o 
   0   9   2     1134.23     1095.91     66.79 o 
   1   9   2     4615.20     4784.36    127.50 o 
   2   9   2      705.78      828.76     36.43 o 
   3   9   2      728.88      792.33     39.46 o 
   4   9   2      143.19      133.57     30.36 o 
   5   9   2     4378.61     4146.85    118.39 o 
   6   9   2      525.47      428.04     45.54 o 
   7   9   2       28.30       21.25     69.82 o 
   8   9   2      112.15      130.54    133.57 o 
  -8  10   2      260.68      276.25    139.64 o 
  -7  10   2       89.02      255.00    106.25 o 
  -6  10   2      548.64      661.80     57.68 o 
  -5  10   2       22.73       12.14     33.39 o 
  -4  10   2      281.74      282.33     39.46 o 
  -3  10   2       74.30      115.36     36.43 o 
  -2  10   2      232.12      264.11     42.50 o 
  -1  10   2      116.07      176.07     51.61 o 
   0  10   2      815.45      889.48     60.72 o 
   1  10   2      118.57      121.43     24.29 o 
   2  10   2      229.10      230.72     27.32 o 
   3  10   2       72.64       63.75     33.39 o 
   4  10   2      299.62      352.15     39.46 o 
   5  10   2       22.70      -33.39     33.39 o 
   6  10   2      553.03      637.51     51.61 o 
   7  10   2       91.33       88.04    109.29 o 
   8  10   2      261.03      179.11    142.68 o 
  -8  11   2       17.18      -94.11    148.75 o 
  -7  11   2       67.85      206.43    103.22 o 
  -6  11   2       63.71       57.68     48.57 o 
  -5  11   2     1495.17     1557.34     78.93 o 
  -4  11   2       33.72        6.07     36.43 o 
  -3  11   2      273.93      255.00     48.57 o 
  -2  11   2      103.03      160.90     33.39 o 
  -1  11   2     1180.27     1235.55     57.68 o 
   0  11   2       54.24      -30.36     54.64 o 
   1  11   2     1151.36     1226.45     54.64 o 
   2  11   2      102.33      115.36     36.43 o 
   3  11   2      261.05      200.36     48.57 o 
   4  11   2       36.01        3.04     45.54 o 
   5  11   2     1483.86     1441.99     75.89 o 
   6  11   2       64.51       51.61     51.61 o 
   7  11   2       68.23      288.40    109.29 o 
   8  11   2       19.41       57.68    218.57 o 
  -7  12   2       39.02     -109.29    109.29 o 
  -6  12   2       59.40      124.47     54.64 o 
  -5  12   2      297.58      355.18     57.68 o 
  -4  12   2      274.55      288.40     51.61 o 
  -3  12   2      116.08      224.65     42.50 o 
  -2  12   2     1734.22     1706.10     85.00 o 
  -1  12   2      287.24      267.15     33.39 o 
   0  12   2     1271.42     1111.09     45.54 o 
   1  12   2      283.05      248.93     63.75 o 
   2  12   2     1732.37     1687.88     88.04 o 
   3  12   2      119.12       91.07     42.50 o 
   4  12   2      279.67      166.97     48.57 o 
   5  12   2      287.10      318.75     54.64 o 
   6  12   2       59.81      142.68     54.64 o 
   7  12   2       34.48      276.25    124.47 o 
  -7  13   2        5.50       45.54    115.36 o 
  -6  13   2      124.95      212.50     57.68 o 
  -5  13   2       82.12       60.72     45.54 o 
  -4  13   2       16.16      -39.46     39.46 o 
  -3  13   2       34.51      133.57     48.57 o 
  -2  13   2       60.98       30.36     33.39 o 
  -1  13   2      338.48      361.26     36.43 o 
   0  13   2      268.53      200.36     57.68 o 
   1  13   2      339.63      276.25     66.79 o 
   2  13   2       66.94       42.50     63.75 o 
   3  13   2       30.04       66.79     39.46 o 
   4  13   2       20.07       15.18     48.57 o 
   5  13   2       81.19      130.54     48.57 o 
   6  13   2      130.27       60.72     57.68 o 
   7  13   2        5.85       -9.11     94.11 o 
  -7  14   2      154.19      212.50    139.64 o 
  -6  14   2      152.93      157.86     57.68 o 
  -5  14   2        8.94       66.79     51.61 o 
  -4  14   2       19.90        0.00     42.50 o 
  -3  14   2      182.30      255.00     51.61 o 
  -2  14   2      128.07      124.47     42.50 o 
  -1  14   2     1539.03     1569.49     75.89 o 
   0  14   2       18.16       66.79     69.82 o 
   1  14   2     1579.17     1642.35    127.50 o 
   2  14   2      135.36      191.25     78.93 o 
   3  14   2      173.56      291.43     69.82 o 
   4  14   2       22.80       -6.07     45.54 o 
   5  14   2        9.05       12.14     48.57 o 
   6  14   2      146.83       48.57     60.72 o 
   7  14   2      155.52     -121.43    154.82 o 
  -7  15   2      135.49      191.25    154.82 o 
  -6  15   2       31.57      -36.43     66.79 o 
  -5  15   2        5.71       63.75     63.75 o 
  -4  15   2      237.44      388.58     66.79 o 
  -3  15   2      445.82      510.01     66.79 o 
  -2  15   2      195.35      209.47     45.54 o 
  -1  15   2      110.59      103.22     27.32 o 
   0  15   2       10.22       21.25     75.89 o 
   1  15   2      108.14      176.07     75.89 o 
   2  15   2      188.24      109.29     75.89 o 
   3  15   2      438.79      616.26     97.14 o 
   4  15   2      236.20      318.75     81.97 o 
   5  15   2        4.74       51.61     63.75 o 
   6  15   2       31.47       85.00    103.22 o 
   7  15   2      138.00       51.61    185.18 o 
  -6  16   2      243.71      224.65     85.00 o 
  -5  16   2      253.17      318.75     69.82 o 
  -4  16   2      169.14      236.79     63.75 o 
  -3  16   2       98.09       48.57     51.61 o 
  -2  16   2       62.47        0.00     45.54 o 
  -1  16   2       95.65      124.47     85.00 o 
   0  16   2      439.66      655.72    106.25 o 
   1  16   2       97.46       57.68     63.75 o 
   2  16   2       60.37       39.46     78.93 o 
   3  16   2       95.66      163.93     81.97 o 
   4  16   2      167.13       94.11     94.11 o 
   5  16   2      250.47      321.79     88.04 o 
   6  16   2      247.43      321.79    173.04 o 
  -6  17   2        5.29      -69.82    115.36 o 
  -5  17   2        2.43       33.39     63.75 o 
  -4  17   2       48.73       12.14     66.79 o 
  -3  17   2      143.50       27.32     54.64 o 
  -2  17   2      394.14      576.79    118.39 o 
  -1  17   2       87.18      130.54    103.22 o 
   0  17   2     1456.01     1426.81    139.64 o 
   1  17   2       93.04      118.39     94.11 o 
   2  17   2      403.74      394.65     97.14 o 
   3  17   2      151.45      133.57     94.11 o 
   4  17   2       52.71      127.50    100.18 o 
   5  17   2        2.27       94.11     75.89 o 
   6  17   2        5.94      133.57    191.25 o 
  -5  18   2       42.01      200.36     85.00 o 
  -4  18   2       16.99      151.79    106.25 o 
  -3  18   2       10.58      145.72     97.14 o 
  -2  18   2      897.67      910.73    124.47 o 
  -1  18   2      130.87      182.15     97.14 o 
   0  18   2      163.39      251.97    100.18 o 
   1  18   2      136.54      142.68     91.07 o 
   2  18   2      890.76      944.12    136.61 o 
   3  18   2        9.78      -63.75     91.07 o 
   4  18   2       16.14       30.36    100.18 o 
   5  18   2       44.19      -54.64     91.07 o 
  -5  19   2      499.70      755.90    142.68 o 
  -4  19   2       48.81      -57.68    124.47 o 
  -3  19   2      237.10      173.04    100.18 o 
  -2  19   2      245.84      142.68    103.22 o 
  -1  19   2      281.64      297.50    112.32 o 
   0  19   2      234.78      285.36    127.50 o 
   1  19   2      279.16      294.47    112.32 o 
   2  19   2      253.91      166.97    115.36 o 
   3  19   2      244.10      270.18    124.47 o 
   4  19   2       50.66      -81.97    115.36 o 
   5  19   2      498.56      494.83    103.22 o 
  -4  20   2       77.03      121.43    124.47 o 
  -3  20   2       74.80       48.57    118.39 o 
  -2  20   2      194.99        6.07    109.29 o 
  -1  20   2       44.12       48.57    100.18 o 
   0  20   2      118.67      163.93     94.11 o 
   1  20   2       42.22      103.22    112.32 o 
   2  20   2      194.39      -48.57    109.29 o 
   3  20   2       76.52       75.89    124.47 o 
   4  20   2       81.73      112.32    127.50 o 
  -4  21   2       72.01       81.97    142.68 o 
  -3  21   2        1.12     -121.43    121.43 o 
  -2  21   2       61.20       88.04    127.50 o 
  -1  21   2       74.53     -127.50    127.50 o 
   0  21   2      146.98       94.11    118.39 o 
   1  21   2       74.29      258.04    130.54 o 
   2  21   2       63.05      233.75    124.47 o 
   3  21   2        0.76      -24.29    106.25 o 
   4  21   2       75.66      191.25    160.90 o 
  -3  22   2       63.42      267.15    136.61 o 
  -2  22   2      364.50      601.08    151.79 o 
  -1  22   2       89.23      446.26    136.61 o 
   0  22   2      114.10      151.79    133.57 o 
   1  22   2       87.95      188.22    133.57 o 
   2  22   2      373.24      676.97    203.40 o 
   3  22   2       62.05      209.47    166.97 o 
  -2  23   2      344.30      376.43    166.97 o 
  -1  23   2       62.75      148.75    142.68 o 
   0  23   2      136.55      -81.97    163.93 o 
   1  23   2       66.10       42.50    142.68 o 
   2  23   2      347.08      242.86    127.50 o 
   1   0   3        6.22        6.07      9.11 o 
   2   0   3      607.43      622.33     15.18 o 
   3   0   3      119.48      136.61     15.18 o 
   4   0   3      135.05      145.72     21.25 o 
   5   0   3     2983.43     2941.65    121.43 o 
   6   0   3        0.06       12.14     69.82 o 
   7   0   3      761.52      704.30    130.54 o 
   8   0   3       14.31      264.11    215.54 o 
   9   0   3      410.70      255.00    233.75 o 
  -9   1   3       19.65       97.14    188.22 o 
  -8   1   3      278.60      680.01    200.36 o 
  -7   1   3     1415.02     1281.09    127.50 o 
  -6   1   3       71.86      151.79     57.68 o 
  -5   1   3      207.53      209.47     12.14 o 
  -4   1   3     3356.74     3636.84     75.89 o 
  -3   1   3     1468.20     1466.27     36.43 o 
  -2   1   3     4423.64     4259.17     78.93 o 
   2   1   3     4469.79     4286.49     69.82 o 
   3   1   3     1473.31     1472.34     42.50 o 
   4   1   3     3279.99     3403.09     78.93 o 
   5   1   3      202.50      349.11     60.72 o 
   6   1   3       74.79      124.47     63.75 o 
   7   1   3     1424.01     1448.06    106.25 o 
   8   1   3      276.69      264.11    127.50 o 
   9   1   3       19.19     -139.64    206.43 o 
  -9   2   3      364.75      631.44    261.08 o 
  -8   2   3      104.25       72.86    179.11 o 
  -7   2   3       16.24        0.00     97.14 o 
  -6   2   3      309.37      297.50     85.00 o 
  -5   2   3      462.49      434.11     18.21 o 
  -4   2   3      273.52      300.54     21.25 o 
  -3   2   3     1277.92     1253.77     36.43 o 
  -2   2   3      168.11      182.15     15.18 o 
  -1   2   3     7234.20     7276.71    251.97 o 
   1   2   3     7412.18     6730.28    221.61 o 
   2   2   3      175.12      209.47     15.18 o 
   3   2   3     1326.60     1341.81     27.32 o 
   4   2   3      270.16      291.43     27.32 o 
   5   2   3      457.82      343.04     54.64 o 
   6   2   3      304.67      403.76     69.82 o 
   7   2   3       16.24      148.75     85.00 o 
   8   2   3      101.07      166.97    142.68 o 
   9   2   3      361.41      461.44    233.75 o 
  -9   3   3       54.40      -12.14    154.82 o 
  -8   3   3      158.34      503.94    185.18 o 
  -7   3   3      470.28      485.72     97.14 o 
  -6   3   3      466.93      388.58     69.82 o 
  -5   3   3      269.49      261.08     18.21 o 
  -4   3   3     1251.18     1241.63     39.46 o 
  -3   3   3      392.89      364.29     24.29 o 
  -2   3   3     3268.16     3357.55     81.97 o 
  -1   3   3     3052.17     3038.80     94.11 o 
   0   3   3    17206.66    10819.45    810.55 o 
   1   3   3     3095.45     3069.15     94.11 o 
   2   3   3     3249.76     3327.19     91.07 o 
   3   3   3      377.27      394.65     18.21 o 
   4   3   3     1242.09     1250.73     27.32 o 
   5   3   3      253.79      215.54     57.68 o 
   6   3   3      454.87      598.04     69.82 o 
   7   3   3      461.02      440.19     94.11 o 
   8   3   3      157.60      166.97     85.00 o 
   9   3   3       54.57      106.25    221.61 o 
  -9   4   3       93.53      -24.29    173.04 o 
  -8   4   3      140.78      258.04    185.18 o 
  -7   4   3      122.23      218.57    139.64 o 
  -6   4   3      404.43      370.36     18.21 o 
  -5   4   3     2081.70     2058.24     54.64 o 
  -4   4   3     1033.21     1053.41     36.43 o 
  -3   4   3      149.22      139.64     21.25 o 
  -2   4   3     2217.23     2158.42     69.82 o 
  -1   4   3     1111.44     1001.80     42.50 o 
   0   4   3    20933.44    20245.48    749.83 o 
   1   4   3     1138.11      980.55     51.61 o 
   2   4   3     2249.33     2167.53     54.64 o 
   3   4   3      165.77      179.11     18.21 o 
   4   4   3     1029.09     1077.69     30.36 o 
   5   4   3     2063.27     1961.10     36.43 o 
   6   4   3      415.01      421.97     78.93 o 
   7   4   3      129.23      321.79     88.04 o 
   8   4   3      142.02      100.18     91.07 o 
   9   4   3       90.20      121.43    170.00 o 
  -8   5   3       31.51     -157.86    157.86 o 
  -7   5   3      524.46      631.44    115.36 o 
  -6   5   3      151.86      115.36     21.25 o 
  -5   5   3       97.36       57.68     24.29 o 
  -4   5   3     1847.03     1879.13     51.61 o 
  -3   5   3      506.86      497.86     36.43 o 
  -2   5   3     1855.02     2033.96     69.82 o 
  -1   5   3     3639.91     3536.66    121.43 o 
   0   5   3     8799.78     7953.69    300.54 o 
   1   5   3     3605.22     3442.55    136.61 o 
   2   5   3     1827.26     1845.74     48.57 o 
   3   5   3      499.37      485.72     24.29 o 
   4   5   3     1859.00     1830.56     45.54 o 
   5   5   3      100.32      121.43     18.21 o 
   6   5   3      153.51      142.68     69.82 o 
   7   5   3      525.31      503.94     91.07 o 
   8   5   3       30.82       24.29     97.14 o 
  -8   6   3       26.87     -176.07    176.07 o 
  -7   6   3      137.16      142.68    109.29 o 
  -6   6   3      556.30      543.40     42.50 o 
  -5   6   3     1936.04     1930.74     60.72 o 
  -4   6   3     1826.18     1812.35     57.68 o 
  -3   6   3      602.64      631.44     54.64 o 
  -2   6   3     2521.32     2650.22    106.25 o 
  -1   6   3     3087.89     3132.90     97.14 o 
   0   6   3      411.17      358.22     24.29 o 
   1   6   3     3040.75     3057.01     91.07 o 
   2   6   3     2530.21     2762.54     69.82 o 
   3   6   3      594.93      576.79     27.32 o 
   4   6   3     1837.68     1912.53     51.61 o 
   5   6   3     1928.36     1873.06     51.61 o 
   6   6   3      572.33      585.90     30.36 o 
   7   6   3      130.04       48.57     78.93 o 
   8   6   3       24.44       36.43     75.89 o 
  -8   7   3        0.83       30.36    118.39 o 
  -7   7   3      194.29      103.22    106.25 o 
  -6   7   3      775.53      846.98     51.61 o 
  -5   7   3       22.24       21.25     27.32 o 
  -4   7   3     2551.46     2650.22     88.04 o 
  -3   7   3     3904.47     4128.63    130.54 o 
  -2   7   3     3739.17     3785.59    170.00 o 
  -1   7   3     8908.74     8764.24    373.40 o 
   0   7   3       39.27       66.79     36.43 o 
   1   7   3     8982.52     8840.13    221.61 o 
   2   7   3     3731.55     3658.09     78.93 o 
   3   7   3     3903.39     3861.49     94.11 o 
   4   7   3     2601.92     2550.04     66.79 o 
   5   7   3       24.27       24.29     24.29 o 
   6   7   3      753.97      692.15     39.46 o 
   7   7   3      191.93      282.33     91.07 o 
   8   7   3        0.83        0.00     75.89 o 
  -8   8   3      134.68      154.82    133.57 o 
  -7   8   3       34.82      -57.68     97.14 o 
  -6   8   3      659.38      588.94     51.61 o 
  -5   8   3       73.41      103.22     30.36 o 
  -4   8   3      762.00      710.37     45.54 o 
  -3   8   3      155.43      115.36     27.32 o 
  -2   8   3      621.10      701.26     51.61 o 
  -1   8   3      342.35      318.75     39.46 o 
   0   8   3     5525.27     5555.44    185.18 o 
   1   8   3      301.01      318.75     42.50 o 
   2   8   3      600.01      683.05     27.32 o 
   3   8   3      145.09      154.82     21.25 o 
   4   8   3      762.69      737.69     39.46 o 
   5   8   3       74.72       85.00     33.39 o 
   6   8   3      662.43      740.73     45.54 o 
   7   8   3       35.61      133.57     75.89 o 
   8   8   3      137.73      100.18     91.07 o 
  -8   9   3       98.68       88.04    139.64 o 
  -7   9   3      272.51      324.83    115.36 o 
  -6   9   3       10.71       36.43     39.46 o 
  -5   9   3      272.50      330.90     36.43 o 
  -4   9   3     1135.02     1199.12     57.68 o 
  -3   9   3       23.08       27.32     27.32 o 
  -2   9   3      366.69      297.50     57.68 o 
  -1   9   3      687.25      667.87     48.57 o 
   0   9   3     1053.34     1007.87     66.79 o 
   1   9   3      691.48      686.08     36.43 o 
   2   9   3      341.38      376.43     24.29 o 
   3   9   3       23.66       30.36     21.25 o 
   4   9   3     1126.22     1126.27     48.57 o 
   5   9   3      263.32      279.29     39.46 o 
   6   9   3       10.24       51.61     36.43 o 
   7   9   3      280.63      391.61     94.11 o 
   8   9   3       98.85       45.54    148.75 o 
  -8  10   3        4.79      103.22    121.43 o 
  -7  10   3      290.31      418.93    121.43 o 
  -6  10   3        5.69      -36.43     36.43 o 
  -5  10   3      298.27      397.68     51.61 o 
  -4  10   3      200.93      139.64     42.50 o 
  -3  10   3       87.16       72.86     39.46 o 
  -2  10   3      327.14      434.11     63.75 o 
  -1  10   3      289.76      355.18     45.54 o 
   0  10   3      907.56      758.94     57.68 o 
   1  10   3      288.83      279.29     27.32 o 
   2  10   3      320.99      352.15     30.36 o 
   3  10   3       82.37       60.72     21.25 o 
   4  10   3      212.51      154.82     33.39 o 
   5  10   3      291.05      318.75     42.50 o 
   6  10   3        6.74       69.82     39.46 o 
   7  10   3      303.35      121.43     85.00 o 
   8  10   3        5.00      -94.11    127.50 o 
  -8  11   3       21.68      188.22    139.64 o 
  -7  11   3       88.37      176.07    103.22 o 
  -6  11   3        6.46        0.00     48.57 o 
  -5  11   3       72.71       27.32     42.50 o 
  -4  11   3     1336.11     1247.70     66.79 o 
  -3  11   3      183.20      206.43     42.50 o 
  -2  11   3      997.37      989.66     78.93 o 
  -1  11   3     1978.07     1951.99    112.32 o 
   0  11   3     1004.27      892.51     66.79 o 
   1  11   3     1998.88     1860.92     69.82 o 
   2  11   3     1030.30      953.23     57.68 o 
   3  11   3      176.78      182.15     45.54 o 
   4  11   3     1329.10     1193.05     69.82 o 
   5  11   3       72.69      124.47     39.46 o 
   6  11   3        7.15       91.07     45.54 o 
   7  11   3       87.81      312.68    109.29 o 
   8  11   3       22.90      482.69    212.50 o 
  -7  12   3       56.21      136.61    118.39 o 
  -6  12   3      476.69      437.15     63.75 o 
  -5  12   3      385.10      333.93     54.64 o 
  -4  12   3      324.78      388.58     48.57 o 
  -3  12   3      108.72      106.25     39.46 o 
  -2  12   3       98.33      173.04     33.39 o 
  -1  12   3     2487.34     2103.78    121.43 o 
   0  12   3       88.88       75.89     57.68 o 
   1  12   3     2502.32     2519.68    100.18 o 
   2  12   3       98.35       66.79     36.43 o 
   3  12   3      102.01       54.64     42.50 o 
   4  12   3      328.86      309.65     51.61 o 
   5  12   3      383.35      528.22     54.64 o 
   6  12   3      466.83      537.33     63.75 o 
   7  12   3       55.86     -182.15    182.15 o 
  -7  13   3        9.61     -106.25    118.39 o 
  -6  13   3      194.65      227.68     54.64 o 
  -5  13   3       60.79       63.75     51.61 o 
  -4  13   3      170.79      151.79     48.57 o 
  -3  13   3      105.04      106.25     45.54 o 
  -2  13   3      314.74      270.18     45.54 o 
  -1  13   3       39.58       30.36     30.36 o 
   0  13   3       65.24       88.04     60.72 o 
   1  13   3       39.34       15.18     21.25 o 
   2  13   3      307.83      191.25     63.75 o 
   3  13   3      107.63      160.90     66.79 o 
   4  13   3      164.14       94.11     48.57 o 
   5  13   3       59.18       21.25     48.57 o 
   6  13   3      199.32      300.54     63.75 o 
   7  13   3        8.60      -12.14    188.22 o 
  -7  14   3       45.64      251.97    145.72 o 
  -6  14   3      263.29      182.15     63.75 o 
  -5  14   3      165.23      148.75     60.72 o 
  -4  14   3      848.95      837.87     60.72 o 
  -3  14   3      267.08      324.83     51.61 o 
  -2  14   3      611.29      573.76     60.72 o 
  -1  14   3       66.88       18.21     27.32 o 
   0  14   3     2557.13     2717.00    173.04 o 
   1  14   3       64.61      133.57     66.79 o 
   2  14   3      611.05      458.40     88.04 o 
   3  14   3      263.43      255.00     66.79 o 
   4  14   3      848.28      868.23    106.25 o 
   5  14   3      166.43      206.43     69.82 o 
   6  14   3      257.88      233.75     69.82 o 
   7  14   3       44.88      312.68    185.18 o 
  -7  15   3       28.49       -6.07    130.54 o 
  -6  15   3      108.82       33.39     72.86 o 
  -5  15   3      191.94      230.72     66.79 o 
  -4  15   3      320.76      185.18     54.64 o 
  -3  15   3      363.63      288.40     57.68 o 
  -2  15   3      437.51      355.18     51.61 o 
  -1  15   3       48.21       33.39     27.32 o 
   0  15   3     1822.23     1800.21    127.50 o 
   1  15   3       52.25       27.32     72.86 o 
   2  15   3      437.59      479.65     88.04 o 
   3  15   3      360.72      361.26     85.00 o 
   4  15   3      325.56      251.97     85.00 o 
   5  15   3      188.92      203.40     72.86 o 
   6  15   3      107.05      242.86     88.04 o 
   7  15   3       26.83        6.07    191.25 o 
  -6  16   3      192.47      242.86     69.82 o 
  -5  16   3      268.14      273.22     66.79 o 
  -4  16   3      307.50      349.11     60.72 o 
  -3  16   3      387.09      449.29     69.82 o 
  -2  16   3       85.99       75.89     45.54 o 
  -1  16   3      166.85      145.72     30.36 o 
   0  16   3       31.68       57.68     85.00 o 
   1  16   3      162.19      233.75     85.00 o 
   2  16   3       88.10       30.36     81.97 o 
   3  16   3      389.82      394.65     94.11 o 
   4  16   3      304.80      200.36     81.97 o 
   5  16   3      271.43      221.61     88.04 o 
   6  16   3      198.40       57.68    160.90 o 
  -6  17   3      303.57      291.43    157.86 o 
  -5  17   3      231.39      446.26     72.86 o 
  -4  17   3      301.74      276.25     57.68 o 
  -3  17   3      163.85       51.61     57.68 o 
  -2  17   3      368.52      364.29     54.64 o 
  -1  17   3      729.27      519.11    103.22 o 
   0  17   3     1529.90     1408.59    142.68 o 
   1  17   3      716.42      643.58    112.32 o 
   2  17   3      361.82      340.01     91.07 o 
   3  17   3      160.66      118.39     88.04 o 
   4  17   3      300.47      528.22    100.18 o 
   5  17   3      225.75      255.00     85.00 o 
   6  17   3      302.71      318.75    215.54 o 
  -5  18   3       50.60       85.00     88.04 o 
  -4  18   3        4.17       27.32     78.93 o 
  -3  18   3      157.97      118.39     94.11 o 
  -2  18   3        9.44       81.97    106.25 o 
  -1  18   3      616.70      737.69    121.43 o 
   0  18   3      280.87      394.65    100.18 o 
   1  18   3      620.43      449.29     91.07 o 
   2  18   3       11.30      218.57     91.07 o 
   3  18   3      161.76       21.25    103.22 o 
   4  18   3        4.37       69.82     94.11 o 
   5  18   3       50.73      -24.29     88.04 o 
  -5  19   3       30.27      145.72    127.50 o 
  -4  19   3      410.44      513.04    103.22 o 
  -3  19   3      110.94      148.75    118.39 o 
  -2  19   3      412.88      418.93    115.36 o 
  -1  19   3      240.05      176.07     88.04 o 
   0  19   3      437.18      288.40    127.50 o 
   1  19   3      239.87      203.40    103.22 o 
   2  19   3      409.45      270.18    109.29 o 
   3  19   3      107.68      212.50    112.32 o 
   4  19   3      419.13      318.75    136.61 o 
   5  19   3       29.16        0.00     94.11 o 
  -4  20   3       39.03       54.64    124.47 o 
  -3  20   3       20.40      200.36    121.43 o 
  -2  20   3       46.55        0.00    103.22 o 
  -1  20   3       73.59      115.36    115.36 o 
   0  20   3       26.11      157.86    118.39 o 
   1  20   3       75.12      224.65    118.39 o 
   2  20   3       46.42       21.25    106.25 o 
   3  20   3       20.27       39.46     94.11 o 
   4  20   3       40.53      -39.46    121.43 o 
  -4  21   3       14.48      291.43    151.79 o 
  -3  21   3       39.52     -121.43    133.57 o 
  -2  21   3      117.50      -30.36    124.47 o 
  -1  21   3      532.64      740.73    151.79 o 
   0  21   3       17.65      -81.97    109.29 o 
   1  21   3      522.71      379.47    139.64 o 
   2  21   3      112.00      312.68    133.57 o 
   3  21   3       37.09      -27.32    124.47 o 
   4  21   3       15.83      142.68    148.75 o 
  -3  22   3       66.75      206.43    139.64 o 
  -2  22   3       65.46      373.40    160.90 o 
  -1  22   3      397.05      358.22    136.61 o 
   0  22   3       13.62       -9.11    133.57 o 
   1  22   3      406.09      643.58    145.72 o 
   2  22   3       63.34      182.15    145.72 o 
   3  22   3       68.65      142.68    157.86 o 
  -2  23   3      209.05      163.93    154.82 o 
  -1  23   3      133.05      376.43    166.97 o 
   0  23   3       28.86     -139.64    139.64 o 
   1  23   3      136.90       78.93    154.82 o 
   2  23   3      211.86      160.90    124.47 o 
   1   0   4     9686.01     9082.99    333.93 o 
   2   0   4     5695.52     5555.44    103.22 o 
   3   0   4        0.20       24.29      9.11 o 
   4   0   4     3272.00     3733.98     78.93 o 
   5   0   4      666.72      631.44     36.43 o 
   6   0   4     2198.19     1894.31    106.25 o 
   7   0   4       36.08      154.82     97.14 o 
   8   0   4       94.58      -51.61    176.07 o 
   9   0   4      114.84     -197.32    197.32 o 
  -9   1   4      147.71      115.36    209.47 o 
  -8   1   4       29.95     -118.39    160.90 o 
  -7   1   4      104.56       66.79    145.72 o 
  -6   1   4      870.82      795.37     91.07 o 
  -5   1   4      872.56      831.80     39.46 o 
  -4   1   4      285.31      312.68     24.29 o 
  -3   1   4     5363.60     5218.47     88.04 o 
  -2   1   4      719.47      765.01     27.32 o 
  -1   1   4    23864.49    22804.62    850.01 o 
   1   1   4    23812.29    22607.30    680.01 o 
   2   1   4      708.63      713.40     21.25 o 
   3   1   4     5349.38     5057.58     78.93 o 
   4   1   4      290.26      327.86     27.32 o 
   5   1   4      862.79      886.44     42.50 o 
   6   1   4      858.06      837.87     88.04 o 
   7   1   4      103.43       24.29     75.89 o 
   8   1   4       28.86       21.25    173.04 o 
   9   1   4      147.69      273.22    200.36 o 
  -9   2   4        0.26     -148.75    212.50 o 
  -8   2   4      120.16      291.43    173.04 o 
  -7   2   4      196.28      103.22    142.68 o 
  -6   2   4     1786.18     1763.78    145.72 o 
  -5   2   4      342.86      370.36     24.29 o 
  -4   2   4      814.71      840.91     30.36 o 
  -3   2   4      320.47      285.36     18.21 o 
  -2   2   4     2371.18     2328.43     57.68 o 
  -1   2   4    21002.56    19343.86    488.76 o 
   1   2   4    21099.36    19292.25    461.44 o 
   2   2   4     2394.57     2343.61     48.57 o 
   3   2   4      323.74      352.15     15.18 o 
   4   2   4      821.04      880.37     36.43 o 
   5   2   4      337.78      367.33     33.39 o 
   6   2   4     1769.75     1794.13    103.22 o 
   7   2   4      187.25       75.89     85.00 o 
   8   2   4      122.20      421.97    130.54 o 
   9   2   4        0.67      -54.64    218.57 o 
  -9   3   4       49.24      212.50    236.79 o 
  -8   3   4      257.44      291.43    212.50 o 
  -7   3   4       42.05      -45.54    133.57 o 
  -6   3   4       79.75       97.14     15.18 o 
  -5   3   4     1504.54     1563.42     42.50 o 
  -4   3   4     1182.86     1132.34     36.43 o 
  -3   3   4     2169.94     2210.03     51.61 o 
  -2   3   4      126.57      127.50     18.21 o 
  -1   3   4    14895.90    14586.82    409.83 o 
   0   3   4      500.81      497.86     27.32 o 
   1   3   4    14999.41    14513.96    488.76 o 
   2   3   4      136.37      170.00     18.21 o 
   3   3   4     2182.30     2176.64     42.50 o 
   4   3   4     1167.98     1205.20     27.32 o 
   5   3   4     1537.97     1499.67     63.75 o 
   6   3   4       77.06      200.36     60.72 o 
   7   3   4       37.87       75.89     66.79 o 
   8   3   4      259.36      273.22    127.50 o 
   9   3   4       53.16      221.61    221.61 o 
  -8   4   4        4.60      121.43    173.04 o 
  -7   4   4     1380.70     1900.39    218.57 o 
  -6   4   4      305.81      312.68     24.29 o 
  -5   4   4      237.30      200.36     27.32 o 
  -4   4   4     2431.71     2489.32     66.79 o 
  -3   4   4        4.95        3.04     18.21 o 
  -2   4   4      152.68      224.65     21.25 o 
  -1   4   4     6899.56     6763.67    221.61 o 
   0   4   4    19776.04    20336.55   1114.12 o 
   1   4   4     6940.52     6888.14    197.32 o 
   2   4   4      140.98      203.40     21.25 o 
   3   4   4        4.59       -6.07     15.18 o 
   4   4   4     2447.85     2465.04     48.57 o 
   5   4   4      238.89      255.00     12.14 o 
   6   4   4      306.87      279.29     78.93 o 
   7   4   4     1389.24     1615.02    118.39 o 
   8   4   4        3.95        6.07    121.43 o 
  -8   5   4       56.96       27.32    151.79 o 
  -7   5   4      113.61       78.93     91.07 o 
  -6   5   4      226.50      242.86     27.32 o 
  -5   5   4     1365.31     1287.16     45.54 o 
  -4   5   4     1380.48     1363.06     51.61 o 
  -3   5   4     1290.82     1378.23     48.57 o 
  -2   5   4       51.49       36.43     21.25 o 
  -1   5   4      295.45      388.58     30.36 o 
   0   5   4     7376.02     7185.64    267.15 o 
   1   5   4      295.75      440.19     45.54 o 
   2   5   4       59.95       51.61     21.25 o 
   3   5   4     1344.07     1332.70     39.46 o 
   4   5   4     1380.12     1457.16     36.43 o 
   5   5   4     1382.07     1381.27     36.43 o 
   6   5   4      230.16      352.15     72.86 o 
   7   5   4      116.12      224.65     85.00 o 
   8   5   4       55.43       97.14    118.39 o 
  -8   6   4       20.10      -33.39    179.11 o 
  -7   6   4      253.10      139.64    109.29 o 
  -6   6   4      153.80      191.25     36.43 o 
  -5   6   4     2347.07     2261.64     69.82 o 
  -4   6   4      870.20      886.44     42.50 o 
  -3   6   4        3.92       24.29     30.36 o 
  -2   6   4      552.30      567.69     33.39 o 
  -1   6   4     5305.54     5394.54    170.00 o 
   0   6   4     2468.76     2282.89     91.07 o 
   1   6   4     5407.31     5443.12    200.36 o 
   2   6   4      560.68      576.79     24.29 o 
   3   6   4        2.81        6.07     18.21 o 
   4   6   4      852.90      862.16     33.39 o 
   5   6   4     2308.56     2173.60     51.61 o 
   6   6   4      150.55      148.75     21.25 o 
   7   6   4      248.46      206.43     75.89 o 
   8   6   4       20.71       51.61    106.25 o 
  -8   7   4      131.86      142.68    215.54 o 
  -7   7   4      534.88      616.26    112.32 o 
  -6   7   4      328.01      370.36     42.50 o 
  -5   7   4       34.99       39.46     27.32 o 
  -4   7   4       37.11        3.04     27.32 o 
  -3   7   4      176.21      100.18     33.39 o 
  -2   7   4      707.36      698.22     45.54 o 
  -1   7   4     4751.21     4769.18    160.90 o 
   0   7   4     1120.06     1214.30     48.57 o 
   1   7   4     4768.43     5087.93    270.18 o 
   2   7   4      735.16      683.05     30.36 o 
   3   7   4      190.64      166.97     24.29 o 
   4   7   4       37.26       30.36     21.25 o 
   5   7   4       40.63       27.32     24.29 o 
   6   7   4      328.76      312.68     33.39 o 
   7   7   4      531.71      680.01    100.18 o 
   8   7   4      136.04        6.07    118.39 o 
  -8   8   4       22.20        6.07    118.39 o 
  -7   8   4      110.67      -63.75     63.75 o 
  -6   8   4      246.54      206.43     45.54 o 
  -5   8   4      398.90      355.18     36.43 o 
  -4   8   4      864.80      931.98     45.54 o 
  -3   8   4      507.38      510.01     48.57 o 
  -2   8   4       45.70       57.68     42.50 o 
  -1   8   4      872.19      925.91     75.89 o 
   0   8   4      219.55      154.82     51.61 o 
   1   8   4      857.23      862.16     39.46 o 
   2   8   4       46.72       60.72     21.25 o 
   3   8   4      509.89      488.76     30.36 o 
   4   8   4      868.23      792.33     39.46 o 
   5   8   4      399.19      418.93     36.43 o 
   6   8   4      247.96      318.75     36.43 o 
   7   8   4      107.45      300.54     91.07 o 
   8   8   4       21.47       12.14    118.39 o 
  -8   9   4       23.65     -127.50    127.50 o 
  -7   9   4        6.65      -78.93    109.29 o 
  -6   9   4      616.88      540.37     51.61 o 
  -5   9   4      687.77      658.76     48.57 o 
  -4   9   4      123.95       91.07     33.39 o 
  -3   9   4     1034.94      907.69     60.72 o 
  -2   9   4     1876.52     1866.99     78.93 o 
  -1   9   4      532.40      552.51     54.64 o 
   0   9   4       22.48       15.18     36.43 o 
   1   9   4      565.49      601.08     51.61 o 
   2   9   4     1860.82     1778.95     60.72 o 
   3   9   4     1018.09      916.80     39.46 o 
   4   9   4      116.21       54.64     27.32 o 
   5   9   4      705.71      707.33     48.57 o 
   6   9   4      620.77      649.65     51.61 o 
   7   9   4        5.44       12.14     69.82 o 
   8   9   4       21.60       24.29    103.22 o 
  -8  10   4        1.69     -133.57    133.57 o 
  -7  10   4        8.98        3.04    103.22 o 
  -6  10   4       57.36      115.36     51.61 o 
  -5  10   4      247.39      242.86     42.50 o 
  -4  10   4      122.53      166.97     39.46 o 
  -3  10   4        3.03      100.18     36.43 o 
  -2  10   4      248.02      261.08     45.54 o 
  -1  10   4     5952.45     6016.87    166.97 o 
   0  10   4      783.50      828.76     63.75 o 
   1  10   4     5962.31     6117.05    166.97 o 
   2  10   4      255.81      255.00     24.29 o 
   3  10   4        5.08       21.25     24.29 o 
   4  10   4      122.12      115.36     39.46 o 
   5  10   4      260.82      285.36     42.50 o 
   6  10   4       61.35       39.46     39.46 o 
   7  10   4        8.92      -97.14     97.14 o 
   8  10   4        1.33     -166.97    166.97 o 
  -8  11   4       17.03      258.04    145.72 o 
  -7  11   4      222.46      227.68    103.22 o 
  -6  11   4      286.44      282.33     57.68 o 
  -5  11   4      214.78      191.25     48.57 o 
  -4  11   4      604.40      667.87     54.64 o 
  -3  11   4      564.99      588.94     51.61 o 
  -2  11   4      409.20      425.01     66.79 o 
  -1  11   4      473.68      485.72     57.68 o 
   0  11   4     1901.75     1769.85     94.11 o 
   1  11   4      506.24      625.37     45.54 o 
   2  11   4      428.42      425.01     42.50 o 
   3  11   4      570.64      497.86     36.43 o 
   4  11   4      609.65      610.19     57.68 o 
   5  11   4      204.02      209.47     42.50 o 
   6  11   4      283.41      267.15     45.54 o 
   7  11   4      216.76      124.47    106.25 o 
   8  11   4       17.07      -66.79    218.57 o 
  -7  12   4      456.26      446.26    130.54 o 
  -6  12   4      752.63      689.12     69.82 o 
  -5  12   4      345.89      361.26     48.57 o 
  -4  12   4      103.31      157.86     48.57 o 
  -3  12   4      574.90      576.79     60.72 o 
  -2  12   4      204.55      121.43     60.72 o 
  -1  12   4      297.16      333.93     69.82 o 
   0  12   4     2462.54     2513.61    133.57 o 
   1  12   4      301.84      291.43     33.39 o 
   2  12   4      197.14      176.07     36.43 o 
   3  12   4      579.57      431.08     51.61 o 
   4  12   4       98.32      136.61     45.54 o 
   5  12   4      349.22      343.04     54.64 o 
   6  12   4      738.97      710.37     69.82 o 
   7  12   4      455.22      440.19    212.50 o 
  -7  13   4      190.80       66.79    115.36 o 
  -6  13   4       20.98       21.25     51.61 o 
  -5  13   4     1084.33     1220.38     91.07 o 
  -4  13   4       25.94       81.97     45.54 o 
  -3  13   4     1561.58     1806.28    118.39 o 
  -2  13   4      435.35      531.26     51.61 o 
  -1  13   4     1365.59     1250.73    103.22 o 
   0  13   4        0.02      103.22     63.75 o 
   1  13   4     1369.64     1320.56     63.75 o 
   2  13   4      417.78      309.65     45.54 o 
   3  13   4     1538.94     1660.56    115.36 o 
   4  13   4       21.70      136.61     66.79 o 
   5  13   4     1089.54     1290.20     94.11 o 
   6  13   4       21.77      109.29     66.79 o 
   7  13   4      200.47      203.40    224.65 o 
  -7  14   4      187.95      215.54    124.47 o 
  -6  14   4       71.83      112.32     66.79 o 
  -5  14   4       59.74       12.14     54.64 o 
  -4  14   4       20.36       81.97     48.57 o 
  -3  14   4      331.10      346.08     54.64 o 
  -2  14   4       22.47       75.89     42.50 o 
  -1  14   4      509.99      409.83     78.93 o 
   0  14   4      796.45      935.01     97.14 o 
   1  14   4      509.76      506.97     36.43 o 
   2  14   4       20.79      121.43     69.82 o 
   3  14   4      337.44      412.86     85.00 o 
   4  14   4       18.63      170.00     81.97 o 
   5  14   4       63.67      100.18     63.75 o 
   6  14   4       73.11      154.82    100.18 o 
   7  14   4      184.89      -39.46    176.07 o 
  -7  15   4       14.30       66.79    112.32 o 
  -6  15   4      267.32      367.33     75.89 o 
  -5  15   4      118.09      145.72     63.75 o 
  -4  15   4      389.44      340.01     57.68 o 
  -3  15   4      510.35      318.75     60.72 o 
  -2  15   4      259.11      297.50     48.57 o 
  -1  15   4     3055.97     3032.72    124.47 o 
   0  15   4      467.48      497.86     88.04 o 
   1  15   4     3078.86     3072.19    176.07 o 
   2  15   4      250.37      370.36     81.97 o 
   3  15   4      516.22      503.94     85.00 o 
   4  15   4      394.87      497.86    100.18 o 
   5  15   4      120.54       72.86     69.82 o 
   6  15   4      260.73      139.64    103.22 o 
   7  15   4       14.16      118.39    221.61 o 
  -6  16   4       53.09      142.68     66.79 o 
  -5  16   4       71.75      142.68     66.79 o 
  -4  16   4      202.74      191.25     54.64 o 
  -3  16   4       65.16       30.36     51.61 o 
  -2  16   4      506.01      491.79     60.72 o 
  -1  16   4      384.81      379.47     42.50 o 
   0  16   4     1212.73     1153.59    115.36 o 
   1  16   4      365.46      394.65     91.07 o 
   2  16   4      508.84      649.65    106.25 o 
   3  16   4       61.90       54.64     81.97 o 
   4  16   4      210.24      261.08     91.07 o 
   5  16   4       73.26       75.89     75.89 o 
   6  16   4       53.06     -170.00    173.04 o 
  -6  17   4       40.85      -75.89    145.72 o 
  -5  17   4      430.11      327.86     72.86 o 
  -4  17   4      592.31      616.26     72.86 o 
  -3  17   4       54.77        3.04     97.14 o 
  -2  17   4      260.65      324.83     54.64 o 
  -1  17   4      581.84      807.51    121.43 o 
   0  17   4     2435.09     2695.75    176.07 o 
   1  17   4      577.46      604.12    103.22 o 
   2  17   4      259.17      346.08     94.11 o 
   3  17   4       48.82       51.61     94.11 o 
   4  17   4      587.88      758.94    118.39 o 
   5  17   4      441.34      421.97    109.29 o 
   6  17   4       41.76     -179.11    179.11 o 
  -5  18   4       94.27      121.43    115.36 o 
  -4  18   4       36.73       63.75     78.93 o 
  -3  18   4       17.56       39.46    103.22 o 
  -2  18   4       24.57      -54.64    106.25 o 
  -1  18   4       77.95      227.68    106.25 o 
   0  18   4      520.27      731.62    124.47 o 
   1  18   4       78.94      -72.86     91.07 o 
   2  18   4       23.88       91.07    103.22 o 
   3  18   4       18.74       42.50    106.25 o 
   4  18   4       35.43      -60.72    100.18 o 
   5  18   4       97.20      230.72    106.25 o 
  -5  19   4       83.03       54.64    115.36 o 
  -4  19   4      914.68      868.23    145.72 o 
  -3  19   4      456.35      543.40    130.54 o 
  -2  19   4       12.64       66.79     97.14 o 
  -1  19   4      111.12      154.82    103.22 o 
   0  19   4        5.39      170.00    136.61 o 
   1  19   4      113.15      230.72     88.04 o 
   2  19   4       13.61        6.07    103.22 o 
   3  19   4      460.27      437.15    118.39 o 
   4  19   4      909.21     1071.62    170.00 o 
   5  19   4       85.01      303.58    124.47 o 
  -4  20   4      219.85      179.11    121.43 o 
  -3  20   4      114.47      100.18    121.43 o 
  -2  20   4       90.41      118.39    115.36 o 
  -1  20   4       75.21      248.93    118.39 o 
   0  20   4       74.14       30.36    109.29 o 
   1  20   4       74.25       97.14    103.22 o 
   2  20   4       89.35       36.43    115.36 o 
   3  20   4      116.37      221.61    115.36 o 
   4  20   4      219.84      194.29    124.47 o 
  -4  21   4       30.19      145.72    133.57 o 
  -3  21   4      114.94      127.50    130.54 o 
  -2  21   4      160.14      -24.29    127.50 o 
  -1  21   4       53.33       75.89    118.39 o 
   0  21   4      211.64      467.51    136.61 o 
   1  21   4       56.31      -57.68    127.50 o 
   2  21   4      151.21      -94.11    124.47 o 
   3  21   4      110.73      124.47    133.57 o 
   4  21   4       29.84      124.47    148.75 o 
  -3  22   4       20.48      206.43    145.72 o 
  -2  22   4      215.58      276.25    109.29 o 
  -1  22   4       77.26      112.32    145.72 o 
   0  22   4        6.50       66.79    133.57 o 
   1  22   4       78.37       57.68    118.39 o 
   2  22   4      214.98       88.04    130.54 o 
   3  22   4       19.46      -54.64    157.86 o 
  -2  23   4       43.75      112.32    151.79 o 
  -1  23   4       19.93      115.36    118.39 o 
   0  23   4       48.11       15.18    185.18 o 
   1  23   4       20.10      -75.89    133.57 o 
   2  23   4       47.73       78.93    136.61 o 
   1   0   5    23718.55    21766.39    649.65 o 
   2   0   5     5755.37     5667.76    109.29 o 
   3   0   5     6516.48     6630.10    121.43 o 
   4   0   5       32.69       75.89     18.21 o 
   5   0   5      122.70      103.22     27.32 o 
   6   0   5        4.78      145.72     69.82 o 
   7   0   5       46.57      154.82    139.64 o 
   8   0   5       31.24      163.93    173.04 o 
   9   0   5       80.84       30.36    224.65 o 
  -9   1   5        3.83       85.00    248.93 o 
  -8   1   5       90.48      267.15    136.61 o 
  -7   1   5       27.42      -48.57    148.75 o 
  -6   1   5      176.82      115.36     81.97 o 
  -5   1   5      225.47      215.54     24.29 o 
  -4   1   5      839.82      792.33     33.39 o 
  -3   1   5      674.23      731.62     27.32 o 
  -2   1   5     5075.66     5033.29    112.32 o 
  -1   1   5     6043.73     5440.08    142.68 o 
   1   1   5     5985.25     5810.44    154.82 o 
   2   1   5     5130.89     5209.36     91.07 o 
   3   1   5      679.33      734.65     21.25 o 
   4   1   5      832.28      813.58     30.36 o 
   5   1   5      227.67      230.72     27.32 o 
   6   1   5      178.71      185.18     54.64 o 
   7   1   5       31.41      109.29     88.04 o 
   8   1   5       87.67       88.04     91.07 o 
   9   1   5        4.23     -200.36    212.50 o 
  -9   2   5       68.83       85.00    221.61 o 
  -8   2   5       42.58       94.11    182.15 o 
  -7   2   5      335.85      343.04    148.75 o 
  -6   2   5      494.66      473.58     24.29 o 
  -5   2   5     1166.25     1190.02     48.57 o 
  -4   2   5      162.45      157.86     24.29 o 
  -3   2   5     4488.74     4893.64     97.14 o 
  -2   2   5      848.62      816.62     27.32 o 
  -1   2   5     3916.04     3721.84     85.00 o 
   0   2   5     1090.66     1077.69     39.46 o 
   1   2   5     3943.30     3791.66     91.07 o 
   2   2   5      876.50      913.76     24.29 o 
   3   2   5     4576.67     4784.36     81.97 o 
   4   2   5      156.17      179.11      9.11 o 
   5   2   5     1172.74     1290.20     57.68 o 
   6   2   5      493.37      406.79     66.79 o 
   7   2   5      345.09      528.22    100.18 o 
   8   2   5       41.66      261.08    112.32 o 
   9   2   5       69.42      239.82    163.93 o 
  -9   3   5      398.03      877.33    251.97 o 
  -8   3   5       17.76      -24.29    166.97 o 
  -7   3   5        6.47     -109.29    148.75 o 
  -6   3   5      589.95      552.51     27.32 o 
  -5   3   5       52.23       48.57     27.32 o 
  -4   3   5      154.78      203.40     24.29 o 
  -3   3   5     6959.40     7182.61    151.79 o 
  -2   3   5      728.38      880.37     33.39 o 
  -1   3   5     2039.55     1991.46     54.64 o 
   0   3   5    20514.25    20852.63    722.51 o 
   1   3   5     2069.53     2067.35     63.75 o 
   2   3   5      737.51      792.33     27.32 o 
   3   3   5     6945.57     6848.67    124.47 o 
   4   3   5      160.54      148.75     12.14 o 
   5   3   5       54.24       88.04     30.36 o 
   6   3   5      600.96      761.98     78.93 o 
   7   3   5        8.33       66.79     81.97 o 
   8   3   5       16.82      160.90    115.36 o 
   9   3   5      398.80      333.93    157.86 o 
  -8   4   5       95.78      218.57    182.15 o 
  -7   4   5       42.26      160.90    127.50 o 
  -6   4   5     1266.21     1235.55     42.50 o 
  -5   4   5     1335.07     1435.91     54.64 o 
  -4   4   5       64.48       75.89     24.29 o 
  -3   4   5     2098.22     2380.04     63.75 o 
  -2   4   5     1491.13     1766.81     51.61 o 
  -1   4   5    17499.62    17054.89    476.61 o 
   0   4   5     3776.36     3733.98    191.25 o 
   1   4   5    17727.93    17312.93    500.90 o 
   2   4   5     1505.81     1766.81     48.57 o 
   3   4   5     2162.89     2213.07     48.57 o 
   4   4   5       69.43       48.57     15.18 o 
   5   4   5     1358.40     1414.66     30.36 o 
   6   4   5     1287.61     1089.84     91.07 o 
   7   4   5       41.13        9.11     75.89 o 
   8   4   5       96.38     -103.22    109.29 o 
  -8   5   5       20.81      403.76    173.04 o 
  -7   5   5       49.06      -66.79    139.64 o 
  -6   5   5      249.53      264.11     33.39 o 
  -5   5   5     3930.54     4183.28    103.22 o 
  -4   5   5     1020.19      950.19     54.64 o 
  -3   5   5     1442.78     1475.38     51.61 o 
  -2   5   5      648.72      746.80     36.43 o 
  -1   5   5      945.61      947.16     48.57 o 
   0   5   5       28.08      -18.21     30.36 o 
   1   5   5      941.53     1053.41     48.57 o 
   2   5   5      645.27      737.69     36.43 o 
   3   5   5     1394.48     1399.48     36.43 o 
   4   5   5     1016.40      950.19     30.36 o 
   5   5   5     3896.97     3992.02     78.93 o 
   6   5   5      245.11      221.61     54.64 o 
   7   5   5       45.95       36.43    103.22 o 
   8   5   5       19.44       78.93    118.39 o 
  -8   6   5       34.97       54.64    194.29 o 
  -7   6   5      155.23      109.29     94.11 o 
  -6   6   5      174.39      197.32     39.46 o 
  -5   6   5     1319.59     1281.09     51.61 o 
  -4   6   5      344.29      346.08     42.50 o 
  -3   6   5     1070.69     1001.80     39.46 o 
  -2   6   5      413.23      461.44     30.36 o 
  -1   6   5     4491.69     4499.00    148.75 o 
   0   6   5     3094.67     2893.08    121.43 o 
   1   6   5     4411.63     4058.81    163.93 o 
   2   6   5      434.54      516.08     33.39 o 
   3   6   5     1047.09     1050.37     33.39 o 
   4   6   5      342.54      349.11     24.29 o 
   5   6   5     1310.61     1159.66     36.43 o 
   6   6   5      170.78      182.15     21.25 o 
   7   6   5      161.24      176.07    109.29 o 
   8   6   5       35.53        3.04     97.14 o 
  -8   7   5       78.25      212.50    142.68 o 
  -7   7   5      171.99      191.25     94.11 o 
  -6   7   5      797.87      786.26     54.64 o 
  -5   7   5      189.27      173.04     33.39 o 
  -4   7   5     1087.74     1083.77     60.72 o 
  -3   7   5      214.74      212.50     30.36 o 
  -2   7   5     4747.22     4927.04    145.72 o 
  -1   7   5       88.83      115.36     27.32 o 
   0   7   5      326.70      294.47     42.50 o 
   1   7   5       93.29      115.36     36.43 o 
   2   7   5     4734.13     4978.65    130.54 o 
   3   7   5      216.96      215.54     24.29 o 
   4   7   5     1075.32     1041.27     39.46 o 
   5   7   5      194.30      163.93     24.29 o 
   6   7   5      811.47      798.40     42.50 o 
   7   7   5      172.07      160.90    100.18 o 
   8   7   5       78.37      -54.64     94.11 o 
  -8   8   5       69.42      346.08    185.18 o 
  -7   8   5      375.06      391.61    100.18 o 
  -6   8   5      642.26      628.40     51.61 o 
  -5   8   5     1729.55     1727.35     60.72 o 
  -4   8   5     1169.30     1183.95     54.64 o 
  -3   8   5      263.58      303.58     33.39 o 
  -2   8   5      770.56      819.65     54.64 o 
  -1   8   5     1331.05     1390.38     63.75 o 
   0   8   5      140.19      163.93     18.21 o 
   1   8   5     1323.27     1360.02     81.97 o 
   2   8   5      750.12      710.37     33.39 o 
   3   8   5      277.40      291.43     27.32 o 
   4   8   5     1149.88     1153.59     48.57 o 
   5   8   5     1729.50     1618.06     57.68 o 
   6   8   5      637.48      746.80     45.54 o 
   7   8   5      380.51      333.93    103.22 o 
   8   8   5       71.15      173.04    142.68 o 
  -8   9   5       73.05      -60.72    191.25 o 
  -7   9   5      187.96      127.50    106.25 o 
  -6   9   5      194.74      230.72     45.54 o 
  -5   9   5      107.72      100.18     36.43 o 
  -4   9   5      565.14      658.76     45.54 o 
  -3   9   5      347.64      406.79     42.50 o 
  -2   9   5     2686.02     3053.97    179.11 o 
  -1   9   5     2625.30     2632.00    151.79 o 
   0   9   5      331.23      412.86     66.79 o 
   1   9   5     2666.32     2458.96     81.97 o 
   2   9   5     2721.37     2978.08     85.00 o 
   3   9   5      353.24      361.26     30.36 o 
   4   9   5      583.29      570.72     39.46 o 
   5   9   5      111.64      130.54     33.39 o 
   6   9   5      196.01      200.36     42.50 o 
   7   9   5      188.52      394.65    115.36 o 
   8   9   5       75.09      206.43    127.50 o 
  -8  10   5       34.51     -139.64    139.64 o 
  -7  10   5        2.01      -75.89     97.14 o 
  -6  10   5      175.61       97.14     48.57 o 
  -5  10   5      586.96      555.54     51.61 o 
  -4  10   5      374.56      336.97     42.50 o 
  -3  10   5      321.14      327.86     45.54 o 
  -2  10   5     2432.81     2477.18    112.32 o 
  -1  10   5     4369.10     4593.10    200.36 o 
   0  10   5     1516.58     1590.74     88.04 o 
   1  10   5     4356.57     4213.63    151.79 o 
   2  10   5     2422.56     2495.39     72.86 o 
   3  10   5      345.37      306.61     30.36 o 
   4  10   5      388.83      303.58     36.43 o 
   5  10   5      577.72      631.44     54.64 o 
   6  10   5      182.29      215.54     48.57 o 
   7  10   5        1.93       48.57     94.11 o 
   8  10   5       32.92       36.43    106.25 o 
  -8  11   5       67.47       88.04    130.54 o 
  -7  11   5      207.96      336.97    103.22 o 
  -6  11   5      167.51      197.32     48.57 o 
  -5  11   5      890.13      956.26     63.75 o 
  -4  11   5        2.05       94.11     42.50 o 
  -3  11   5      344.02      403.76     48.57 o 
  -2  11   5      319.14      294.47     63.75 o 
  -1  11   5     2086.70     2061.28    127.50 o 
   0  11   5      238.65      112.32     66.79 o 
   1  11   5     2051.01     2079.50    127.50 o 
   2  11   5      325.11      324.83     30.36 o 
   3  11   5      349.22      394.65     36.43 o 
   4  11   5        3.02       33.39     36.43 o 
   5  11   5      897.23      843.94     63.75 o 
   6  11   5      172.17      230.72     54.64 o 
   7  11   5      212.87      324.83    121.43 o 
   8  11   5       67.54       57.68    206.43 o 
  -7  12   5      273.47      616.26    139.64 o 
  -6  12   5      166.37      163.93     60.72 o 
  -5  12   5      773.74      783.23     63.75 o 
  -4  12   5     1128.64     1132.34     72.86 o 
  -3  12   5      939.14      922.87     69.82 o 
  -2  12   5      313.06      255.00     72.86 o 
  -1  12   5     1451.95     1241.63     91.07 o 
   0  12   5       79.73      -12.14     54.64 o 
   1  12   5     1428.70     1460.20    106.25 o 
   2  12   5      312.87      291.43     45.54 o 
   3  12   5      939.20      956.26     54.64 o 
   4  12   5     1148.93     1138.41     72.86 o 
   5  12   5      769.57      819.65     63.75 o 
   6  12   5      165.59      242.86     45.54 o 
   7  12   5      269.90      321.79    166.97 o 
  -7  13   5      121.09       97.14    115.36 o 
  -6  13   5       81.45        0.00     57.68 o 
  -5  13   5      149.79      170.00     54.64 o 
  -4  13   5      877.38      965.37     63.75 o 
  -3  13   5      225.10      242.86     63.75 o 
  -2  13   5      101.46      154.82     72.86 o 
  -1  13   5      113.33      103.22     69.82 o 
   0  13   5      311.58      288.40     69.82 o 
   1  13   5      114.89      142.68     30.36 o 
   2  13   5      106.49      121.43     36.43 o 
   3  13   5      232.95      264.11     51.61 o 
   4  13   5      876.59      944.12     94.11 o 
   5  13   5      146.98      185.18     66.79 o 
   6  13   5       85.70       91.07     66.79 o 
   7  13   5      126.74      440.19    212.50 o 
  -7  14   5       30.26      -27.32    124.47 o 
  -6  14   5      159.63       78.93     60.72 o 
  -5  14   5      224.42      179.11     60.72 o 
  -4  14   5       18.24       33.39     42.50 o 
  -3  14   5      514.96      510.01     57.68 o 
  -2  14   5       77.22       69.82     45.54 o 
  -1  14   5      962.10      843.94    103.22 o 
   0  14   5       47.19      -66.79     66.79 o 
   1  14   5      942.05      938.05     51.61 o 
   2  14   5       78.42       78.93     39.46 o 
   3  14   5      516.23      601.08    103.22 o 
   4  14   5       15.24       88.04     63.75 o 
   5  14   5      226.25      303.58     78.93 o 
   6  14   5      166.27      230.72    100.18 o 
   7  14   5       28.52       39.46    185.18 o 
  -7  15   5      125.40      333.93    118.39 o 
  -6  15   5       68.04      -24.29     66.79 o 
  -5  15   5      268.09      312.68     63.75 o 
  -4  15   5       70.20      118.39     48.57 o 
  -3  15   5        1.06      -12.14     51.61 o 
  -2  15   5      363.76      421.97     57.68 o 
  -1  15   5       33.95       57.68     66.79 o 
   0  15   5     1475.25     1326.63    115.36 o 
   1  15   5       32.55       12.14     24.29 o 
   2  15   5      370.48      506.97     88.04 o 
   3  15   5        1.55       36.43     72.86 o 
   4  15   5       71.85       30.36     69.82 o 
   5  15   5      275.33      179.11     81.97 o 
   6  15   5       67.87     -148.75    148.75 o 
   7  15   5      125.19     -188.22    188.22 o 
  -6  16   5       11.52       12.14     75.89 o 
  -5  16   5      229.69      261.08     66.79 o 
  -4  16   5       24.13      -42.50     51.61 o 
  -3  16   5      210.54      349.11     63.75 o 
  -2  16   5      437.02      412.86     57.68 o 
  -1  16   5     1156.65     1168.77     69.82 o 
   0  16   5      492.97      470.54     18.21 o 
   1  16   5     1136.24     1135.37    106.25 o 
   2  16   5      448.89      555.54    106.25 o 
   3  16   5      222.56      182.15     78.93 o 
   4  16   5       22.50      112.32     85.00 o 
   5  16   5      234.05      294.47     91.07 o 
   6  16   5       11.59      166.97    166.97 o 
  -6  17   5        4.21      -48.57    112.32 o 
  -5  17   5        1.82      -36.43     63.75 o 
  -4  17   5      223.83      352.15     66.79 o 
  -3  17   5       64.47        6.07     60.72 o 
  -2  17   5      121.62       60.72     48.57 o 
  -1  17   5      317.27      261.08    100.18 o 
   0  17   5       24.19      103.22     91.07 o 
   1  17   5      309.23      288.40    103.22 o 
   2  17   5      128.99      282.33     97.14 o 
   3  17   5       63.26       42.50     91.07 o 
   4  17   5      220.90      500.90    106.25 o 
   5  17   5        1.62      163.93    100.18 o 
   6  17   5        3.83      224.65    203.40 o 
  -5  18   5       37.08      -81.97    103.22 o 
  -4  18   5       14.58       97.14     75.89 o 
  -3  18   5       75.78      124.47    109.29 o 
  -2  18   5      216.16      297.50    100.18 o 
  -1  18   5       12.69       42.50    100.18 o 
   0  18   5      281.82      282.33    109.29 o 
   1  18   5       13.19       75.89    106.25 o 
   2  18   5      219.50      227.68     94.11 o 
   3  18   5       74.18      142.68    100.18 o 
   4  18   5       17.49      -97.14    106.25 o 
   5  18   5       37.18        9.11    106.25 o 
  -5  19   5      153.34      127.50    121.43 o 
  -4  19   5       57.32        0.00    118.39 o 
  -3  19   5       60.19      248.93    121.43 o 
  -2  19   5       36.59       15.18    103.22 o 
  -1  19   5       46.54      -12.14    103.22 o 
   0  19   5       67.64      139.64    100.18 o 
   1  19   5       45.71       24.29     97.14 o 
   2  19   5       38.42       42.50    106.25 o 
   3  19   5       61.73       69.82    106.25 o 
   4  19   5       55.17       54.64    127.50 o 
   5  19   5      157.19      212.50    121.43 o 
  -4  20   5      297.85      282.33    145.72 o 
  -3  20   5       78.42      139.64    121.43 o 
  -2  20   5      189.76       94.11    121.43 o 
  -1  20   5      158.91       63.75    109.29 o 
   0  20   5       59.88      130.54     85.00 o 
   1  20   5      159.07      230.72    115.36 o 
   2  20   5      192.66      179.11    115.36 o 
   3  20   5       82.50       54.64    109.29 o 
   4  20   5      299.99      473.58    151.79 o 
  -4  21   5      106.46       69.82    136.61 o 
  -3  21   5      189.85      185.18    124.47 o 
  -2  21   5       68.58      -72.86    124.47 o 
  -1  21   5      107.70     -115.36    118.39 o 
   0  21   5        0.03      -15.18    130.54 o 
   1  21   5      110.01       97.14    118.39 o 
   2  21   5       70.84       33.39    118.39 o 
   3  21   5      186.29       54.64    136.61 o 
   4  21   5      103.50      343.04    173.04 o 
  -3  22   5       48.87       94.11    124.47 o 
  -2  22   5      105.74      145.72    145.72 o 
  -1  22   5       82.31      -24.29    130.54 o 
   0  22   5      275.11      340.01    145.72 o 
   1  22   5       81.42     -118.39    130.54 o 
   2  22   5      113.95      103.22    133.57 o 
   3  22   5       46.97      160.90    148.75 o 
  -2  23   5        2.29      -45.54    145.72 o 
  -1  23   5      176.76      312.68    157.86 o 
   0  23   5        1.25      -88.04    127.50 o 
   1  23   5      176.68      370.36    154.82 o 
   2  23   5        2.56      106.25    118.39 o 
   0   0   6      110.82      333.93     54.64 o 
   1   0   6     1374.26     1408.59     51.61 o 
   2   0   6       82.16       51.61     15.18 o 
   3   0   6     1331.93     1347.88     36.43 o 
   4   0   6      339.42      364.29     30.36 o 
   5   0   6       47.11       48.57     21.25 o 
   6   0   6       20.28       57.68     24.29 o 
   7   0   6      119.51       -9.11    127.50 o 
   8   0   6       30.58     -136.61    157.86 o 
   9   0   6       69.05      370.36    200.36 o 
  -9   1   6      211.06      336.97    173.04 o 
  -8   1   6       10.76       30.36    118.39 o 
  -7   1   6      267.47      191.25     94.11 o 
  -6   1   6      754.46      680.01     42.50 o 
  -5   1   6      758.15      786.26     39.46 o 
  -4   1   6      451.04      534.29     30.36 o 
  -3   1   6      712.58      652.69     27.32 o 
  -2   1   6     1976.59     1879.14     48.57 o 
  -1   1   6     8247.59     8062.98    239.82 o 
   0   1   6    23269.80    22470.69    570.72 o 
   1   1   6     8131.38     7425.47    176.07 o 
   2   1   6     2003.27     1951.99     48.57 o 
   3   1   6      685.77      634.47     27.32 o 
   4   1   6      443.87      476.61     30.36 o 
   5   1   6      775.19      774.12     54.64 o 
   6   1   6      764.81      746.80     42.50 o 
   7   1   6      268.32      343.04     97.14 o 
   8   1   6        9.75     -109.29    109.29 o 
   9   1   6      203.84      516.08    248.93 o 
  -9   2   6       31.13      139.64    236.79 o 
  -8   2   6       38.54      176.07    176.07 o 
  -7   2   6      153.70       66.79    154.82 o 
  -6   2   6       96.36       72.86     21.25 o 
  -5   2   6      349.22      330.90     33.39 o 
  -4   2   6      391.52      482.69     33.39 o 
  -3   2   6      498.48      610.19     27.32 o 
  -2   2   6     4164.35     4596.14    112.32 o 
  -1   2   6     1253.75     1214.30     36.43 o 
   0   2   6      879.36      749.83     36.43 o 
   1   2   6     1264.50     1174.84     36.43 o 
   2   2   6     4147.31     4335.06     94.11 o 
   3   2   6      482.57      585.90     24.29 o 
   4   2   6      406.48      440.19     18.21 o 
   5   2   6      346.34      382.51     39.46 o 
   6   2   6      103.76      118.39     36.43 o 
   7   2   6      158.99      166.97     85.00 o 
   8   2   6       41.35      163.93     91.07 o 
   9   2   6       30.72       57.68    218.57 o 
  -8   3   6       56.39      -54.64    182.15 o 
  -7   3   6       51.69     -130.54    130.54 o 
  -6   3   6       58.87       66.79     21.25 o 
  -5   3   6      432.79      409.83     36.43 o 
  -4   3   6     1094.20     1186.98     42.50 o 
  -3   3   6      594.96      555.54     27.32 o 
  -2   3   6     2551.34     2656.29     60.72 o 
  -1   3   6    15893.01    15236.47    358.22 o 
   1   3   6    15747.16    15269.87    361.26 o 
   2   3   6     2518.31     2580.40     60.72 o 
   3   3   6      617.71      546.44     24.29 o 
   4   3   6     1105.60     1162.70     30.36 o 
   5   3   6      422.90      352.15     36.43 o 
   6   3   6       58.85       81.97     36.43 o 
   7   3   6       52.04       54.64     91.07 o 
   8   3   6       53.72     -118.39    121.43 o 
  -8   4   6        8.98       63.75    191.25 o 
  -7   4   6       73.03      -63.75    145.72 o 
  -6   4   6      266.31      294.47     30.36 o 
  -5   4   6      690.15      716.44     42.50 o 
  -4   4   6      117.42      191.25     27.32 o 
  -3   4   6      111.80       94.11     21.25 o 
  -2   4   6     5533.80     5619.19    133.57 o 
  -1   4   6    21218.36    20858.70    640.55 o 
   0   4   6    18708.18    17941.34    591.97 o 
   1   4   6    21150.01    19307.43    497.86 o 
   2   4   6     5624.61     5725.44    157.86 o 
   3   4   6      112.38       63.75     18.21 o 
   4   4   6      125.23      160.90     18.21 o 
   5   4   6      707.21      737.69     24.29 o 
   6   4   6      264.28      212.50     42.50 o 
   7   4   6       74.26      -21.25     97.14 o 
   8   4   6        9.01      106.25     91.07 o 
  -8   5   6       19.95      279.29    191.25 o 
  -7   5   6      558.90      418.93     97.14 o 
  -6   5   6      539.68      558.58     45.54 o 
  -5   5   6     4984.70     4966.50    139.64 o 
  -4   5   6      619.53      637.51     42.50 o 
  -3   5   6      253.94      264.11     27.32 o 
  -2   5   6     5892.37     6633.13    163.93 o 
  -1   5   6     2546.52     2692.72     81.97 o 
   0   5   6     4551.47     4793.46    218.57 o 
   1   5   6     2570.20     2677.54     85.00 o 
   2   5   6     5908.13     6147.41    154.82 o 
   3   5   6      253.45      258.04     24.29 o 
   4   5   6      620.73      585.90     27.32 o 
   5   5   6     4900.06     4744.89     88.04 o 
   6   5   6      530.20      497.86    100.18 o 
   7   5   6      567.32      777.15    127.50 o 
   8   5   6       19.57      179.11    121.43 o 
  -8   6   6      133.76       78.93    166.97 o 
  -7   6   6      149.16       75.89    124.47 o 
  -6   6   6      100.29      136.61     39.46 o 
  -5   6   6     1141.24     1098.94     60.72 o 
  -4   6   6      510.62      467.51     42.50 o 
  -3   6   6     1717.54     1815.38     63.75 o 
  -2   6   6     3021.73     3081.30     88.04 o 
  -1   6   6     1558.96     1505.74     57.68 o 
   0   6   6     7256.00     7492.25    242.86 o 
   1   6   6     1555.59     1560.38     57.68 o 
   2   6   6     3050.92     3066.12     94.11 o 
   3   6   6     1715.08     1712.17     54.64 o 
   4   6   6      529.73      522.15     30.36 o 
   5   6   6     1123.92     1114.12     39.46 o 
   6   6   6      100.93       94.11     24.29 o 
   7   6   6      151.42      124.47    103.22 o 
   8   6   6      135.18       81.97    127.50 o 
  -8   7   6      149.69      500.90    157.86 o 
  -7   7   6      181.78      264.11     91.07 o 
  -6   7   6        7.80       27.32     36.43 o 
  -5   7   6     2458.77     2471.11     75.89 o 
  -4   7   6      492.48      503.94     45.54 o 
  -3   7   6      754.32      661.80     39.46 o 
  -2   7   6     5988.89     6280.99    154.82 o 
  -1   7   6      231.84      309.65     30.36 o 
   0   7   6      168.00      121.43     48.57 o 
   1   7   6      199.61      179.11     42.50 o 
   2   7   6     5997.35     6429.74    188.22 o 
   3   7   6      749.80      670.90     33.39 o 
   4   7   6      478.64      415.90     30.36 o 
   5   7   6     2437.03     2516.64     72.86 o 
   6   7   6        7.62        6.07     27.32 o 
   7   7   6      179.16      100.18    109.29 o 
   8   7   6      146.06      303.58    124.47 o 
  -8   8   6       20.37      191.25    203.40 o 
  -7   8   6       43.46      182.15     88.04 o 
  -6   8   6      160.33      127.50     42.50 o 
  -5   8   6      715.78      728.58     45.54 o 
  -4   8   6     3661.44     3551.84    127.50 o 
  -3   8   6      288.14      315.72     30.36 o 
  -2   8   6      323.52      361.26     33.39 o 
  -1   8   6       66.47       33.39     27.32 o 
   0   8   6       32.19       24.29     42.50 o 
   1   8   6       69.64       21.25     42.50 o 
   2   8   6      315.38      355.18     30.36 o 
   3   8   6      284.39      261.08     30.36 o 
   4   8   6     3639.90     3384.87    112.32 o 
   5   8   6      728.67      655.72     39.46 o 
   6   8   6      165.30      145.72     33.39 o 
   7   8   6       45.34      -15.18     94.11 o 
   8   8   6       19.85       -6.07    127.50 o 
  -8   9   6       40.17     -209.47    209.47 o 
  -7   9   6        0.23      -36.43     97.14 o 
  -6   9   6       54.91      -45.54     45.54 o 
  -5   9   6      569.70      604.12     48.57 o 
  -4   9   6      478.83      525.19     48.57 o 
  -3   9   6      473.07      579.83     42.50 o 
  -2   9   6      192.71      233.75     39.46 o 
  -1   9   6     1222.72     1183.95     57.68 o 
   0   9   6     7443.03     7276.71    227.68 o 
   1   9   6     1223.55     1293.23     94.11 o 
   2   9   6      183.75      151.79     24.29 o 
   3   9   6      490.30      552.51     33.39 o 
   4   9   6      475.27      409.83     36.43 o 
   5   9   6      594.81      625.37     39.46 o 
   6   9   6       52.43       66.79     36.43 o 
   7   9   6        0.56     -103.22    103.22 o 
   8   9   6       40.83      188.22    130.54 o 
  -8  10   6        7.63      194.29    215.54 o 
  -7  10   6      333.55        6.07    112.32 o 
  -6  10   6       68.19       91.07     42.50 o 
  -5  10   6      431.43      415.90     51.61 o 
  -4  10   6      329.55      370.36     45.54 o 
  -3  10   6      303.68      288.40     36.43 o 
  -2  10   6     1718.77     1703.06    109.29 o 
  -1  10   6     1563.12     1599.85     94.11 o 
   0  10   6     3118.92     3114.69    160.90 o 
   1  10   6     1549.36     1618.06     57.68 o 
   2  10   6     1719.58     1666.63     60.72 o 
   3  10   6      293.32      346.08     33.39 o 
   4  10   6      325.56      306.61     42.50 o 
   5  10   6      435.33      358.22     45.54 o 
   6  10   6       69.20      163.93     48.57 o 
   7  10   6      332.82      245.90    106.25 o 
   8  10   6        7.22      -97.14    133.57 o 
  -8  11   6       11.83      194.29    133.57 o 
  -7  11   6      333.33      519.11    112.32 o 
  -6  11   6      296.94      364.29     54.64 o 
  -5  11   6     1236.80     1259.84     81.97 o 
  -4  11   6      149.15      224.65     48.57 o 
  -3  11   6      402.31      415.90     57.68 o 
  -2  11   6     1057.07     1205.20     97.14 o 
  -1  11   6     1500.91     1508.77    100.18 o 
   0  11   6     3661.92     3390.94    166.97 o 
   1  11   6     1467.61     1599.85    100.18 o 
   2  11   6     1059.93      977.51     45.54 o 
   3  11   6      399.24      418.93     36.43 o 
   4  11   6      150.68      127.50     39.46 o 
   5  11   6     1252.47     1369.13     75.89 o 
   6  11   6      312.48      194.29     48.57 o 
   7  11   6      333.66      616.26    118.39 o 
   8  11   6       13.38     -133.57    133.57 o 
  -7  12   6      239.76      315.72    127.50 o 
  -6  12   6        9.03        3.04     48.57 o 
  -5  12   6       35.38       66.79     45.54 o 
  -4  12   6      386.54      349.11     54.64 o 
  -3  12   6      305.46      355.18     51.61 o 
  -2  12   6      746.29      579.83     78.93 o 
  -1  12   6       61.63      100.18     66.79 o 
   0  12   6      238.58      148.75     69.82 o 
   1  12   6       63.47      142.68     60.72 o 
   2  12   6      742.82      707.33     51.61 o 
   3  12   6      307.09      297.50     36.43 o 
   4  12   6      388.41      446.26     45.54 o 
   5  12   6       35.19       18.21     48.57 o 
   6  12   6       10.30        0.00     57.68 o 
   7  12   6      243.47      415.90    115.36 o 
  -7  13   6        4.97      -78.93    112.32 o 
  -6  13   6       34.95        9.11     57.68 o 
  -5  13   6       90.86       78.93     54.64 o 
  -4  13   6      344.08      403.76     54.64 o 
  -3  13   6      104.66      139.64     48.57 o 
  -2  13   6      334.48      255.00     63.75 o 
  -1  13   6     2686.08     2462.00    139.64 o 
   0  13   6      327.86      503.94     69.82 o 
   1  13   6     2669.90     2586.47    139.64 o 
   2  13   6      350.18      361.26     45.54 o 
   3  13   6      115.29       75.89     48.57 o 
   4  13   6      355.72      370.36     48.57 o 
   5  13   6       93.47      194.29     54.64 o 
   6  13   6       34.61       27.32     63.75 o 
   7  13   6        5.00      209.47    173.04 o 
  -7  14   6       51.42      109.29    133.57 o 
  -6  14   6       46.63       48.57     63.75 o 
  -5  14   6      317.58      394.65     63.75 o 
  -4  14   6      146.38      239.82     51.61 o 
  -3  14   6       12.07       66.79     51.61 o 
  -2  14   6       72.29       21.25     78.93 o 
  -1  14   6      371.30      391.61     66.79 o 
   0  14   6     2251.10     2140.21    145.72 o 
   1  14   6      374.69      397.68     42.50 o 
   2  14   6       78.76      133.57     39.46 o 
   3  14   6       12.16      -18.21     48.57 o 
   4  14   6      156.24      130.54     66.79 o 
   5  14   6      316.42      391.61     94.11 o 
   6  14   6       44.88       60.72     78.93 o 
   7  14   6       51.14      -69.82    194.29 o 
  -6  15   6       33.16       -3.04     72.86 o 
  -5  15   6      216.96      191.25     60.72 o 
  -4  15   6       98.88      103.22     51.61 o 
  -3  15   6      564.37      525.19     69.82 o 
  -2  15   6      789.25      850.01    109.29 o 
  -1  15   6      916.89      971.44    100.18 o 
   0  15   6     2474.08     2547.00    197.32 o 
   1  15   6      915.88      828.76     57.68 o 
   2  15   6      800.94      746.80     60.72 o 
   3  15   6      567.98      546.44     97.14 o 
   4  15   6       95.21       24.29     75.89 o 
   5  15   6      220.18      245.90     88.04 o 
   6  15   6       35.46       81.97    170.00 o 
  -6  16   6      113.03       94.11     85.00 o 
  -5  16   6        1.82       30.36     54.64 o 
  -4  16   6      102.91      112.32     51.61 o 
  -3  16   6        5.68       78.93     57.68 o 
  -2  16   6      171.24      151.79     48.57 o 
  -1  16   6      522.52      604.12    100.18 o 
   0  16   6       97.78      -33.39     78.93 o 
   1  16   6      540.84      601.08     97.14 o 
   2  16   6      162.15      154.82     88.04 o 
   3  16   6        4.96       54.64     85.00 o 
   4  16   6      102.73      139.64     85.00 o 
   5  16   6        1.59      136.61     94.11 o 
   6  16   6      111.84      -42.50    154.82 o 
  -6  17   6      192.13       75.89    188.22 o 
  -5  17   6       11.06       60.72     66.79 o 
  -4  17   6       29.46       51.61     51.61 o 
  -3  17   6        3.29      -54.64     60.72 o 
  -2  17   6        1.21      112.32     54.64 o 
  -1  17   6     1063.67     1138.41     66.79 o 
   0  17   6       42.58      100.18     94.11 o 
   1  17   6     1047.22     1214.30    142.68 o 
   2  17   6        1.48      -57.68     66.79 o 
   3  17   6        2.71      115.36     94.11 o 
   4  17   6       29.73      218.57     91.07 o 
   5  17   6       10.69      109.29     97.14 o 
   6  17   6      193.43       78.93    170.00 o 
  -5  18   6       27.96      -45.54    112.32 o 
  -4  18   6      267.01      261.08    106.25 o 
  -3  18   6      147.62      166.97    106.25 o 
  -2  18   6      513.05      713.40    124.47 o 
  -1  18   6      285.07      494.83    118.39 o 
   0  18   6       12.45       33.39    106.25 o 
   1  18   6      284.49      385.54     97.14 o 
   2  18   6      510.79      561.62    118.39 o 
   3  18   6      138.60      103.22    106.25 o 
   4  18   6      268.28      163.93    124.47 o 
   5  18   6       30.01      151.79    103.22 o 
  -5  19   6      180.80     -103.22    118.39 o 
  -4  19   6       56.73        9.11    106.25 o 
  -3  19   6      151.46      136.61     88.04 o 
  -2  19   6       28.76       -6.07    100.18 o 
  -1  19   6      120.11      154.82    115.36 o 
   0  19   6       23.34      224.65    118.39 o 
   1  19   6      117.56      191.25    109.29 o 
   2  19   6       29.17      -60.72    103.22 o 
   3  19   6      158.27      285.36    109.29 o 
   4  19   6       54.00       72.86    115.36 o 
   5  19   6      176.99      194.29    124.47 o 
  -4  20   6      188.83        9.11    115.36 o 
  -3  20   6      102.10      -18.21    103.22 o 
  -2  20   6       32.29      124.47    112.32 o 
  -1  20   6      187.27       27.32    115.36 o 
   0  20   6       26.47      191.25    109.29 o 
   1  20   6      185.96      245.90    121.43 o 
   2  20   6       35.14      -66.79    118.39 o 
   3  20   6      101.94      270.18    121.43 o 
   4  20   6      192.27      124.47    127.50 o 
  -4  21   6      193.54      142.68    133.57 o 
  -3  21   6       59.26       63.75    136.61 o 
  -2  21   6       99.65      118.39    130.54 o 
  -1  21   6      131.63       48.57    127.50 o 
   0  21   6        5.54       21.25    115.36 o 
   1  21   6      131.06      233.75    121.43 o 
   2  21   6       98.33      218.57    133.57 o 
   3  21   6       62.93      203.40    133.57 o 
   4  21   6      193.76      452.33    151.79 o 
  -3  22   6       45.92      -88.04    163.93 o 
  -2  22   6       24.11      -63.75    139.64 o 
  -1  22   6      126.17      361.26    148.75 o 
   0  22   6      248.05      133.57    109.29 o 
   1  22   6      127.25      221.61    136.61 o 
   2  22   6       22.89       57.68    121.43 o 
   3  22   6       49.56       57.68    148.75 o 
  -2  23   6      374.10      531.26    148.75 o 
  -1  23   6       19.95      -45.54    145.72 o 
   0  23   6      184.03      692.15    230.72 o 
   1  23   6       18.10       72.86    139.64 o 
   2  23   6      369.52      434.11    176.07 o 
   1   0   7      127.30      139.64     21.25 o 
   2   0   7     1309.71     1305.38     39.46 o 
   3   0   7       87.40       94.11     15.18 o 
   4   0   7      254.96      248.93     18.21 o 
   5   0   7      930.21     1020.02     48.57 o 
   6   0   7       37.00      103.22     33.39 o 
   7   0   7        8.82      -33.39     91.07 o 
   8   0   7      372.09      722.51    127.50 o 
   9   0   7        1.74      170.00    242.86 o 
  -9   1   7       65.46      -88.04    227.68 o 
  -8   1   7      159.71       72.86    133.57 o 
  -7   1   7      481.01      449.29    112.32 o 
  -6   1   7      624.06      698.22     45.54 o 
  -5   1   7      133.73      133.57     30.36 o 
  -4   1   7      338.00      403.76     24.29 o 
  -3   1   7     4652.95     4875.43    103.22 o 
  -2   1   7     5408.88     5764.91    118.39 o 
  -1   1   7     5878.16     5573.65    145.72 o 
   0   1   7     3690.57     3655.05    127.50 o 
   1   1   7     5895.84     5437.04    130.54 o 
   2   1   7     5338.66     5585.80    130.54 o 
   3   1   7     4662.06     4969.54     94.11 o 
   4   1   7      320.99      364.29     18.21 o 
   5   1   7      126.50       85.00     36.43 o 
   6   1   7      615.34      698.22     51.61 o 
   7   1   7      476.62      449.29     88.04 o 
   8   1   7      161.31       60.72    127.50 o 
   9   1   7       66.71      306.61    221.61 o 
  -8   2   7      430.27      643.58    197.32 o 
  -7   2   7      148.98      179.11    121.43 o 
  -6   2   7      918.32      901.62     42.50 o 
  -5   2   7      462.56      446.26     36.43 o 
  -4   2   7      997.50     1007.87     36.43 o 
  -3   2   7     4279.00     4398.81    115.36 o 
  -2   2   7     2537.42     2486.29     63.75 o 
  -1   2   7     8063.18     7334.39    185.18 o 
   0   2   7    17827.19    17747.05    443.22 o 
   1   2   7     8083.30     7722.97    203.40 o 
   2   2   7     2540.06     2337.53     63.75 o 
   3   2   7     4213.13     4417.03     85.00 o 
   4   2   7      971.12     1010.91     27.32 o 
   5   2   7      456.62      494.83     48.57 o 
   6   2   7      925.47      865.19     54.64 o 
   7   2   7      147.74       97.14     78.93 o 
   8   2   7      428.79      346.08    145.72 o 
  -8   3   7      125.44      358.22    170.00 o 
  -7   3   7       25.84      185.18    173.04 o 
  -6   3   7        7.64       36.43     27.32 o 
  -5   3   7     1144.16     1208.23     48.57 o 
  -4   3   7     1749.44     1821.46     60.72 o 
  -3   3   7       19.19       33.39     18.21 o 
  -2   3   7      292.79      324.83     24.29 o 
  -1   3   7     1351.03     1387.34     42.50 o 
   0   3   7    17363.57    17124.72    458.40 o 
   1   3   7     1327.40     1402.52     45.54 o 
   2   3   7      320.98      282.33     21.25 o 
   3   3   7       15.76       12.14     18.21 o 
   4   3   7     1742.47     1739.49     42.50 o 
   5   3   7     1119.22     1138.41     42.50 o 
   6   3   7        7.37       30.36     39.46 o 
   7   3   7       26.08       78.93     75.89 o 
   8   3   7      125.38       45.54    118.39 o 
  -8   4   7       76.17     -112.32    173.04 o 
  -7   4   7      297.74      494.83    160.90 o 
  -6   4   7      216.40      227.68     39.46 o 
  -5   4   7     1290.03     1487.52     60.72 o 
  -4   4   7      413.82      409.83     27.32 o 
  -3   4   7     2293.49     2370.93     60.72 o 
  -2   4   7      460.06      461.44     24.29 o 
  -1   4   7     2248.36     2125.03     63.75 o 
   0   4   7      272.66      166.97     30.36 o 
   1   4   7     2234.59     2237.35     69.82 o 
   2   4   7      470.67      385.54     24.29 o 
   3   4   7     2337.32     2458.96     63.75 o 
   4   4   7      413.01      391.61     21.25 o 
   5   4   7     1296.37     1423.77     36.43 o 
   6   4   7      220.43      170.00     94.11 o 
   7   4   7      289.74      212.50    106.25 o 
   8   4   7       76.80      182.15    133.57 o 
  -8   5   7      191.68       36.43    176.07 o 
  -7   5   7      389.87      446.26    157.86 o 
  -6   5   7      984.91      959.30     57.68 o 
  -5   5   7      741.07      807.51     51.61 o 
  -4   5   7      347.27      303.58     30.36 o 
  -3   5   7      776.50      846.98     39.46 o 
  -2   5   7     1169.27     1360.02     45.54 o 
  -1   5   7     3278.01     3336.30    106.25 o 
   0   5   7     6609.82     6809.21    179.11 o 
   1   5   7     3292.20     3387.91     97.14 o 
   2   5   7     1162.60     1314.48     48.57 o 
   3   5   7      783.14      871.26     39.46 o 
   4   5   7      335.52      330.90     24.29 o 
   5   5   7      739.51      683.05     30.36 o 
   6   5   7      958.57      898.58    109.29 o 
   7   5   7      384.47      346.08    118.39 o 
   8   5   7      192.60      154.82    115.36 o 
  -8   6   7       91.05     -157.86    157.86 o 
  -7   6   7      111.41      233.75    151.79 o 
  -6   6   7      244.43      176.07     39.46 o 
  -5   6   7       35.82       36.43     30.36 o 
  -4   6   7     3675.16     3679.34    118.39 o 
  -3   6   7      444.57      467.51     33.39 o 
  -2   6   7     4466.23     4635.60    109.29 o 
  -1   6   7     1080.81     1041.27     45.54 o 
   0   6   7      352.88      282.33     48.57 o 
   1   6   7     1116.52     1059.48     48.57 o 
   2   6   7     4451.35     4629.53    130.54 o 
   3   6   7      445.93      482.69     33.39 o 
   4   6   7     3656.46     3679.34     88.04 o 
   5   6   7       42.88       69.82     24.29 o 
   6   6   7      237.44      236.79     24.29 o 
   7   6   7      108.87      352.15    124.47 o 
   8   6   7       89.17       60.72    112.32 o 
  -8   7   7       18.34      267.15    139.64 o 
  -7   7   7       37.65     -145.72    145.72 o 
  -6   7   7       50.94      100.18     39.46 o 
  -5   7   7      237.33      285.36     42.50 o 
  -4   7   7     3226.40     3315.05    103.22 o 
  -3   7   7      607.07      652.69     36.43 o 
  -2   7   7     2922.55     3063.08     78.93 o 
  -1   7   7     2564.92     2683.61     88.04 o 
   0   7   7     1595.14     1420.74     75.89 o 
   1   7   7     2593.33     2638.07     91.07 o 
   2   7   7     2994.52     3099.51    103.22 o 
   3   7   7      609.66      585.90     33.39 o 
   4   7   7     3230.04     3029.69     85.00 o 
   5   7   7      222.14      224.65     27.32 o 
   6   7   7       51.20       72.86     27.32 o 
   7   7   7       34.71       78.93    106.25 o 
   8   7   7       18.21      -63.75    121.43 o 
  -8   8   7      103.21       42.50    182.15 o 
  -7   8   7       71.20       97.14    127.50 o 
  -6   8   7       55.26      136.61     45.54 o 
  -5   8   7      136.76       78.93     36.43 o 
  -4   8   7      150.50      209.47     45.54 o 
  -3   8   7      521.60      485.72     36.43 o 
  -2   8   7     3263.82     3281.66    103.22 o 
  -1   8   7      931.04      907.69     45.54 o 
   0   8   7      356.68      370.36     48.57 o 
   1   8   7      988.52     1029.12     72.86 o 
   2   8   7     3218.96     3254.33    133.57 o 
   3   8   7      549.43      585.90     36.43 o 
   4   8   7      137.53      139.64     30.36 o 
   5   8   7      137.55      109.29     30.36 o 
   6   8   7       51.69      106.25     36.43 o 
   7   8   7       71.67      -75.89    100.18 o 
   8   8   7      102.38      -97.14    121.43 o 
  -8   9   7       95.67      106.25    203.40 o 
  -7   9   7      122.80      -21.25    103.22 o 
  -6   9   7       65.30       78.93     45.54 o 
  -5   9   7     1051.30     1010.91     54.64 o 
  -4   9   7     1635.86     1545.20     81.97 o 
  -3   9   7      277.73      276.25     33.39 o 
  -2   9   7      907.05      907.69     45.54 o 
  -1   9   7      820.36      810.55     48.57 o 
   0   9   7       68.67       18.21     48.57 o 
   1   9   7      827.92      822.69     81.97 o 
   2   9   7      894.40      795.37     54.64 o 
   3   9   7      269.88      197.32     27.32 o 
   4   9   7     1629.86     1536.09     63.75 o 
   5   9   7     1066.43      974.48     48.57 o 
   6   9   7       71.10       72.86     39.46 o 
   7   9   7      119.24      133.57     97.14 o 
   8   9   7       96.22      139.64    127.50 o 
  -8  10   7      230.31      206.43    215.54 o 
  -7  10   7       93.00      300.54    121.43 o 
  -6  10   7      158.67      163.93     51.61 o 
  -5  10   7      252.15      340.01     48.57 o 
  -4  10   7      646.81      534.29     54.64 o 
  -3  10   7      226.79      300.54     54.64 o 
  -2  10   7     1619.31     1441.99     75.89 o 
  -1  10   7      153.61       66.79     30.36 o 
   0  10   7       98.79      112.32     21.25 o 
   1  10   7      152.75       94.11     45.54 o 
   2  10   7     1645.01     1669.67     54.64 o 
   3  10   7      224.53      245.90     33.39 o 
   4  10   7      638.00      640.55     54.64 o 
   5  10   7      259.95      291.43     45.54 o 
   6  10   7      158.70      176.07     45.54 o 
   7  10   7       91.84       85.00    103.22 o 
   8  10   7      238.73      170.00    136.61 o 
  -7  11   7      436.35      525.19    112.32 o 
  -6  11   7      228.03      200.36     54.64 o 
  -5  11   7      432.08      336.97     51.61 o 
  -4  11   7      142.08      121.43     45.54 o 
  -3  11   7      121.08      139.64     45.54 o 
  -2  11   7      370.77      425.01    109.29 o 
  -1  11   7      866.74     1013.94    115.36 o 
   0  11   7     1465.80     1350.91    112.32 o 
   1  11   7      862.00      922.87     39.46 o 
   2  11   7      370.66      412.86     30.36 o 
   3  11   7      123.22      139.64     33.39 o 
   4  11   7      134.62      112.32     42.50 o 
   5  11   7      415.03      431.08     51.61 o 
   6  11   7      229.05      197.32     45.54 o 
   7  11   7      447.30      370.36    109.29 o 
  -7  12   7       98.51      124.47    106.25 o 
  -6  12   7      156.49       69.82     54.64 o 
  -5  12   7      124.00       94.11     45.54 o 
  -4  12   7       44.19       45.54     45.54 o 
  -3  12   7      576.91      485.72     60.72 o 
  -2  12   7      142.72      121.43     63.75 o 
  -1  12   7      427.70      440.19     69.82 o 
   0  12   7      365.50      473.58     75.89 o 
   1  12   7      446.56      324.83     72.86 o 
   2  12   7      147.25      191.25     27.32 o 
   3  12   7      562.03      503.94     42.50 o 
   4  12   7       49.56       27.32     51.61 o 
   5  12   7      127.50      157.86     48.57 o 
   6  12   7      149.45      109.29     54.64 o 
   7  12   7       96.31      148.75    109.29 o 
  -7  13   7       16.24      -51.61    121.43 o 
  -6  13   7       91.67      170.00     63.75 o 
  -5  13   7       86.45      109.29     51.61 o 
  -4  13   7      152.00      215.54     45.54 o 
  -3  13   7      417.21      528.22     57.68 o 
  -2  13   7      341.78      415.90     78.93 o 
  -1  13   7     1502.81     1584.67    121.43 o 
   0  13   7     5391.04     5455.26    242.86 o 
   1  13   7     1525.05     1648.42    118.39 o 
   2  13   7      321.28      343.04     48.57 o 
   3  13   7      423.69      473.58     45.54 o 
   4  13   7      147.64       88.04     48.57 o 
   5  13   7       92.24      166.97     57.68 o 
   6  13   7       92.85      166.97     63.75 o 
   7  13   7       15.16       60.72    103.22 o 
  -7  14   7       15.30       69.82    127.50 o 
  -6  14   7      152.62      279.29     72.86 o 
  -5  14   7      169.78      200.36     63.75 o 
  -4  14   7       23.76       48.57     48.57 o 
  -3  14   7      311.18      470.54     88.04 o 
  -2  14   7      769.80      846.98    100.18 o 
  -1  14   7     2051.69     1951.99    145.72 o 
   0  14   7     5501.37     5358.11    294.47 o 
   1  14   7     2077.77     2030.92    133.57 o 
   2  14   7      780.32      783.23     57.68 o 
   3  14   7      306.06      151.79     54.64 o 
   4  14   7       24.27      -18.21     63.75 o 
   5  14   7      180.01       85.00     57.68 o 
   6  14   7      150.70      267.15    160.90 o 
   7  14   7       14.86     -133.57    197.32 o 
  -6  15   7      605.30      628.40     81.97 o 
  -5  15   7      460.37      434.11     69.82 o 
  -4  15   7       13.66       36.43     48.57 o 
  -3  15   7      230.08      255.00     45.54 o 
  -2  15   7      502.22      607.15     88.04 o 
  -1  15   7      502.43      613.22    100.18 o 
   0  15   7     3129.36     3126.83    179.11 o 
   1  15   7      499.39      506.97     51.61 o 
   2  15   7      506.45      291.43     48.57 o 
   3  15   7      232.11      264.11     85.00 o 
   4  15   7       11.29       12.14     72.86 o 
   5  15   7      462.63      382.51     94.11 o 
   6  15   7      605.59      522.15    236.79 o 
  -6  16   7      125.99       15.18     78.93 o 
  -5  16   7       47.56      -15.18     57.68 o 
  -4  16   7      327.05      297.50     57.68 o 
  -3  16   7       68.69        0.00     42.50 o 
  -2  16   7       79.68       27.32     91.07 o 
  -1  16   7     1071.28     1041.27    121.43 o 
   0  16   7      372.49      549.47    109.29 o 
   1  16   7     1055.75      944.12    121.43 o 
   2  16   7       78.15       60.72     88.04 o 
   3  16   7       72.72      279.29     94.11 o 
   4  16   7      333.31      355.18     91.07 o 
   5  16   7       46.54      200.36     91.07 o 
   6  16   7      128.09      330.90    179.11 o 
  -6  17   7        6.43      -30.36     91.07 o 
  -5  17   7      382.24      312.68     85.00 o 
  -4  17   7       80.57      106.25     60.72 o 
  -3  17   7      278.22      230.72     63.75 o 
  -2  17   7       38.13       27.32     51.61 o 
  -1  17   7      308.88      279.29     72.86 o 
   0  17   7      797.94      868.23    121.43 o 
   1  17   7      305.51      267.15    100.18 o 
   2  17   7       36.49       66.79     88.04 o 
   3  17   7      269.62       63.75     94.11 o 
   4  17   7       78.42      163.93     91.07 o 
   5  17   7      390.01      388.58    106.25 o 
   6  17   7        6.72      -27.32    191.25 o 
  -5  18   7       37.21      -30.36    124.47 o 
  -4  18   7      119.85       12.14    106.25 o 
  -3  18   7     1010.28     1275.02    160.90 o 
  -2  18   7      202.15      130.54    100.18 o 
  -1  18   7      105.67      118.39     97.14 o 
   0  18   7       67.22       42.50    100.18 o 
   1  18   7      113.29      139.64    100.18 o 
   2  18   7      202.63      261.08    115.36 o 
   3  18   7     1003.29     1108.05    139.64 o 
   4  18   7      115.67      112.32    112.32 o 
   5  18   7       38.34        3.04    118.39 o 
  -5  19   7       45.16      166.97    124.47 o 
  -4  19   7      218.58      336.97    121.43 o 
  -3  19   7      103.73       60.72    118.39 o 
  -2  19   7      290.72      546.44    127.50 o 
  -1  19   7      227.10      197.32    115.36 o 
   0  19   7        1.62      -97.14     97.14 o 
   1  19   7      242.78      488.76    127.50 o 
   2  19   7      289.04      434.11    121.43 o 
   3  19   7      108.14      112.32    103.22 o 
   4  19   7      220.54      415.90    121.43 o 
   5  19   7       45.33      160.90    130.54 o 
  -4  20   7      228.19       88.04    121.43 o 
  -3  20   7      303.97      251.97    127.50 o 
  -2  20   7       73.12      166.97    112.32 o 
  -1  20   7      235.23      112.32     85.00 o 
   0  20   7      117.81      160.90    121.43 o 
   1  20   7      236.38      312.68    118.39 o 
   2  20   7       68.17      230.72    115.36 o 
   3  20   7      305.64      157.86    106.25 o 
   4  20   7      227.53      -12.14    127.50 o 
  -4  21   7        8.41       72.86    148.75 o 
  -3  21   7      141.11      242.86    133.57 o 
  -2  21   7       44.37      318.75    154.82 o 
  -1  21   7      104.99      179.11    139.64 o 
   0  21   7        3.79     -106.25    106.25 o 
   1  21   7      106.66      176.07    133.57 o 
   2  21   7       45.62     -142.68    163.93 o 
   3  21   7      137.59      221.61    142.68 o 
   4  21   7        9.50      215.54    151.79 o 
  -3  22   7       81.25      -66.79    151.79 o 
  -2  22   7       12.55     -142.68    142.68 o 
  -1  22   7       32.94      -85.00    194.29 o 
   0  22   7       57.54       57.68    127.50 o 
   1  22   7       33.43      -18.21    148.75 o 
   2  22   7       14.00      -36.43    145.72 o 
   3  22   7       76.84        3.04    160.90 o 
  -1  23   7      225.10      170.00    154.82 o 
   0  23   7      140.56      166.97    118.39 o 
   1  23   7      220.22      333.93    151.79 o 
   0   0   8    14940.79    16323.28   1220.38 o 
   1   0   8     2269.13     2103.78     75.89 o 
   2   0   8     2010.97     2027.89     63.75 o 
   3   0   8       82.37      109.29     18.21 o 
   4   0   8     1371.92     1417.70     42.50 o 
   5   0   8      270.64      300.54     33.39 o 
   6   0   8      776.14      813.58     60.72 o 
   7   0   8        0.20       39.46    100.18 o 
   8   0   8        0.03      109.29    127.50 o 
  -8   1   8       48.28      -75.89    115.36 o 
  -7   1   8       48.27      230.72    103.22 o 
  -6   1   8     1052.52     1141.45     51.61 o 
  -5   1   8      119.18       75.89     30.36 o 
  -4   1   8      132.51      139.64     18.21 o 
  -3   1   8    14014.46    15303.26    327.86 o 
  -2   1   8     3797.64     3928.27    109.29 o 
  -1   1   8     7465.39     7024.75    194.29 o 
   0   1   8    22726.92    20734.23    425.01 o 
   1   1   8     7443.99     7310.11    206.43 o 
   2   1   8     3846.94     3928.27    106.25 o 
   3   1   8    14068.19    15342.73    300.54 o 
   4   1   8      136.34      163.93     18.21 o 
   5   1   8      114.32      185.18     30.36 o 
   6   1   8     1034.73      998.76     63.75 o 
   7   1   8       46.87      -48.57     97.14 o 
   8   1   8       45.72      103.22    106.25 o 
  -8   2   8       50.71      118.39    157.86 o 
  -7   2   8        6.39      -57.68    100.18 o 
  -6   2   8      244.88      197.32     33.39 o 
  -5   2   8      346.01      270.18     36.43 o 
  -4   2   8      563.58      625.37     30.36 o 
  -3   2   8     5215.61     5664.73    133.57 o 
  -2   2   8     1571.65     1526.99     45.54 o 
  -1   2   8     3272.23     3236.12     78.93 o 
   0   2   8     1026.49      938.05     48.57 o 
   1   2   8     3297.09     3445.59     91.07 o 
   2   2   8     1605.06     1630.20     51.61 o 
   3   2   8     5261.77     5610.08    112.32 o 
   4   2   8      578.29      610.19     27.32 o 
   5   2   8      339.47      318.75     48.57 o 
   6   2   8      240.59      206.43     48.57 o 
   7   2   8        7.43       60.72     97.14 o 
   8   2   8       50.64      -48.57    112.32 o 
  -8   3   8       53.44       57.68    166.97 o 
  -7   3   8      263.01      494.83    166.97 o 
  -6   3   8      905.05      944.12     51.61 o 
  -5   3   8      171.58      163.93     33.39 o 
  -4   3   8      219.59      212.50     30.36 o 
  -3   3   8     2673.98     2929.51     78.93 o 
  -2   3   8     1058.84      977.51     36.43 o 
  -1   3   8      827.91      928.94     30.36 o 
   0   3   8       28.96       15.18     21.25 o 
   1   3   8      821.58      801.44     30.36 o 
   2   3   8     1044.10      947.16     39.46 o 
   3   3   8     2636.94     2808.08     66.79 o 
   4   3   8      213.04      230.72     21.25 o 
   5   3   8      164.99      163.93     12.14 o 
   6   3   8      895.32      980.55     66.79 o 
   7   3   8      256.68      522.15    118.39 o 
   8   3   8       56.45      288.40    145.72 o 
  -8   4   8       21.01     -170.00    170.00 o 
  -7   4   8      286.64      452.33    157.86 o 
  -6   4   8      505.76      467.51     54.64 o 
  -5   4   8      191.68      227.68     39.46 o 
  -4   4   8      746.00      728.58     39.46 o 
  -3   4   8      869.26      968.41     39.46 o 
  -2   4   8      970.66      944.12     36.43 o 
  -1   4   8      468.52      443.22     30.36 o 
   0   4   8       54.91       63.75     24.29 o 
   1   4   8      479.34      479.65     27.32 o 
   2   4   8      998.85      965.37     36.43 o 
   3   4   8      874.57      822.69     30.36 o 
   4   4   8      777.93      719.47     33.39 o 
   5   4   8      183.63      163.93     18.21 o 
   6   4   8      493.87      604.12     85.00 o 
   7   4   8      285.04      440.19    112.32 o 
   8   4   8       19.85      157.86    130.54 o 
  -8   5   8       16.74     -127.50    142.68 o 
  -7   5   8       92.08      170.00    136.61 o 
  -6   5   8      744.60      761.98     72.86 o 
  -5   5   8      275.89      318.75     48.57 o 
  -4   5   8      430.21      458.40     36.43 o 
  -3   5   8      344.14      388.58     30.36 o 
  -2   5   8      357.19      388.58     27.32 o 
  -1   5   8     3365.63     3299.87    103.22 o 
   0   5   8     8723.98     8670.13    270.18 o 
   1   5   8     3433.27     3357.55     97.14 o 
   2   5   8      362.92      403.76     30.36 o 
   3   5   8      347.67      355.18     27.32 o 
   4   5   8      437.05      497.86     27.32 o 
   5   5   8      278.55      285.36     24.29 o 
   6   5   8      745.77      758.94     39.46 o 
   7   5   8       89.21      -51.61    100.18 o 
   8   5   8       16.54      112.32    109.29 o 
  -8   6   8       52.14       66.79    182.15 o 
  -7   6   8      187.68      276.25    154.82 o 
  -6   6   8      573.49      646.62     54.64 o 
  -5   6   8     1920.95     1854.85     81.97 o 
  -4   6   8     1303.89     1247.70     54.64 o 
  -3   6   8      876.59      919.84     42.50 o 
  -2   6   8     4103.77     4168.10    106.25 o 
  -1   6   8     7111.87     7622.79    200.36 o 
   0   6   8     4827.66     4735.78    121.43 o 
   1   6   8     7126.91     7625.83    212.50 o 
   2   6   8     4042.42     3982.92    118.39 o 
   3   6   8      866.71      947.16     48.57 o 
   4   6   8     1340.60     1268.95     48.57 o 
   5   6   8     1902.33     1933.78     51.61 o 
   6   6   8      590.45      564.65     33.39 o 
   7   6   8      192.38      236.79     94.11 o 
   8   6   8       54.67      121.43    133.57 o 
  -8   7   8       10.53      206.43    182.15 o 
  -7   7   8      408.86      273.22    157.86 o 
  -6   7   8      350.19      327.86     48.57 o 
  -5   7   8      315.74      421.97     45.54 o 
  -4   7   8       31.66       36.43     39.46 o 
  -3   7   8     1000.62      953.23     45.54 o 
  -2   7   8      433.05      346.08     27.32 o 
  -1   7   8      768.77      874.30     39.46 o 
   0   7   8       96.26      182.15     39.46 o 
   1   7   8      771.40      780.19     36.43 o 
   2   7   8      412.73      397.68     36.43 o 
   3   7   8     1004.86      968.41     45.54 o 
   4   7   8       30.01       42.50     24.29 o 
   5   7   8      334.94      343.04     33.39 o 
   6   7   8      355.01      391.61     39.46 o 
   7   7   8      417.98      406.79    115.36 o 
   8   7   8        9.69      124.47    124.47 o 
  -8   8   8       37.50     -185.18    185.18 o 
  -7   8   8       11.20     -142.68    142.68 o 
  -6   8   8      706.47      689.12     57.68 o 
  -5   8   8      374.79      300.54     48.57 o 
  -4   8   8      268.95      176.07     39.46 o 
  -3   8   8      491.36      531.26     39.46 o 
  -2   8   8      347.48      309.65     30.36 o 
  -1   8   8     1547.57     1870.03     66.79 o 
   0   8   8      880.79      774.12     63.75 o 
   1   8   8     1570.66     1627.17     69.82 o 
   2   8   8      365.93      385.54     45.54 o 
   3   8   8      485.91      513.04     36.43 o 
   4   8   8      272.39      261.08     33.39 o 
   5   8   8      372.02      333.93     36.43 o 
   6   8   8      711.17      683.05     51.61 o 
   7   8   8       11.48       18.21    106.25 o 
   8   8   8       39.49      176.07    136.61 o 
  -8   9   8       30.30     -200.36    200.36 o 
  -7   9   8       17.07     -145.72    173.04 o 
  -6   9   8      269.36      227.68     45.54 o 
  -5   9   8      158.51      103.22     42.50 o 
  -4   9   8      468.25      443.22     45.54 o 
  -3   9   8      316.32      309.65     36.43 o 
  -2   9   8      742.85      774.12     39.46 o 
  -1   9   8      783.86      731.62     48.57 o 
   0   9   8        1.59       69.82     48.57 o 
   1   9   8      814.79      664.83     66.79 o 
   2   9   8      734.00      868.23     57.68 o 
   3   9   8      333.61      282.33     30.36 o 
   4   9   8      460.36      494.83     36.43 o 
   5   9   8      160.84      121.43     36.43 o 
   6   9   8      279.65      258.04     45.54 o 
   7   9   8       17.44      -91.07     91.07 o 
   8   9   8       27.45       54.64    130.54 o 
  -8  10   8       20.13      288.40    209.47 o 
  -7  10   8       79.51      -94.11     94.11 o 
  -6  10   8      490.93      540.37     57.68 o 
  -5  10   8     2077.18     2276.82     97.14 o 
  -4  10   8      268.82      379.47     63.75 o 
  -3  10   8      977.76      995.73     54.64 o 
  -2  10   8       81.32       63.75     27.32 o 
  -1  10   8       60.73       94.11     30.36 o 
   0  10   8      566.38      570.72     72.86 o 
   1  10   8       54.65       57.68     54.64 o 
   2  10   8       84.04       33.39     42.50 o 
   3  10   8      979.50      931.98     48.57 o 
   4  10   8      265.98      318.75     39.46 o 
   5  10   8     2062.81     1909.49     78.93 o 
   6  10   8      476.83      546.44     57.68 o 
   7  10   8       77.54      -75.89    109.29 o 
   8  10   8       22.66     -118.39    118.39 o 
  -7  11   8      147.09      251.97    112.32 o 
  -6  11   8      220.11      270.18     60.72 o 
  -5  11   8       36.35       66.79     51.61 o 
  -4  11   8      124.17      136.61     54.64 o 
  -3  11   8      851.63      935.01     72.86 o 
  -2  11   8       64.00       60.72     42.50 o 
  -1  11   8     3319.99     3057.01    124.47 o 
   0  11   8     3904.08     3463.80    145.72 o 
   1  11   8     3279.87     3418.26    258.04 o 
   2  11   8       70.69       60.72     21.25 o 
   3  11   8      873.24      868.23     48.57 o 
   4  11   8      123.64      127.50     36.43 o 
   5  11   8       35.06       51.61     45.54 o 
   6  11   8      218.09      179.11     48.57 o 
   7  11   8      148.47       94.11    103.22 o 
  -7  12   8      237.42      242.86    115.36 o 
  -6  12   8       80.35       72.86     57.68 o 
  -5  12   8      602.28      643.58     63.75 o 
  -4  12   8      872.91      859.12     66.79 o 
  -3  12   8       82.83       69.82     48.57 o 
  -2  12   8     1030.40     1193.05    127.50 o 
  -1  12   8     1016.19      950.19    130.54 o 
   0  12   8     1129.90     1016.98    118.39 o 
   1  12   8     1010.99      995.73    100.18 o 
   2  12   8     1033.50     1062.52     48.57 o 
   3  12   8       85.58      115.36     33.39 o 
   4  12   8      848.14      713.40     57.68 o 
   5  12   8      589.45      637.51     63.75 o 
   6  12   8       79.29      112.32     66.79 o 
   7  12   8      234.14      209.47    109.29 o 
  -7  13   8      113.00       97.14    118.39 o 
  -6  13   8      300.24      412.86     69.82 o 
  -5  13   8       84.91       81.97     57.68 o 
  -4  13   8      227.76      215.54     51.61 o 
  -3  13   8      149.57      224.65     51.61 o 
  -2  13   8      120.33       57.68     72.86 o 
  -1  13   8     1249.35     1268.95    112.32 o 
   0  13   8      311.17      428.04     75.89 o 
   1  13   8     1259.40     1363.06    112.32 o 
   2  13   8      123.66      115.36     24.29 o 
   3  13   8      155.72      133.57     36.43 o 
   4  13   8      239.01      188.22     51.61 o 
   5  13   8       88.40      139.64     51.61 o 
   6  13   8      288.34      224.65     94.11 o 
   7  13   8      111.14       94.11    112.32 o 
  -7  14   8       67.65      106.25    176.07 o 
  -6  14   8      228.49      251.97     69.82 o 
  -5  14   8       91.01       85.00     54.64 o 
  -4  14   8      168.27      139.64     54.64 o 
  -3  14   8      386.26      391.61     63.75 o 
  -2  14   8     1420.79     1554.31    124.47 o 
  -1  14   8     5149.74     5443.12    245.90 o 
   0  14   8       40.97      -51.61     66.79 o 
   1  14   8     5124.78     5294.36    312.68 o 
   2  14   8     1434.05     1293.23     88.04 o 
   3  14   8      386.82      364.29     42.50 o 
   4  14   8      168.29      258.04     54.64 o 
   5  14   8       92.32      133.57     63.75 o 
   6  14   8      226.20      251.97     94.11 o 
   7  14   8       66.26       15.18    218.57 o 
  -6  15   8      121.58      -27.32     78.93 o 
  -5  15   8       62.22       75.89     57.68 o 
  -4  15   8      135.60       54.64     57.68 o 
  -3  15   8      840.93      765.01     72.86 o 
  -2  15   8       13.27      191.25     85.00 o 
  -1  15   8      773.40      719.47    106.25 o 
   0  15   8      393.80      297.50     85.00 o 
   1  15   8      763.80      941.09    112.32 o 
   2  15   8       13.98       48.57     45.54 o 
   3  15   8      845.57      819.65    103.22 o 
   4  15   8      134.27       81.97     75.89 o 
   5  15   8       61.61       97.14     78.93 o 
   6  15   8      124.46      121.43    166.97 o 
  -6  16   8       82.62      -39.46     85.00 o 
  -5  16   8       72.83      112.32     63.75 o 
  -4  16   8       17.46      100.18     48.57 o 
  -3  16   8      179.50      261.08     51.61 o 
  -2  16   8      194.10      182.15     88.04 o 
  -1  16   8      558.64      440.19    106.25 o 
   0  16   8     1665.67     1745.56    145.72 o 
   1  16   8      549.23      513.04     97.14 o 
   2  16   8      199.88      179.11     91.07 o 
   3  16   8      187.65      336.97     91.07 o 
   4  16   8       14.50       54.64     88.04 o 
   5  16   8       76.47      230.72     97.14 o 
   6  16   8       86.40      437.15    191.25 o 
  -6  17   8       63.48       88.04    112.32 o 
  -5  17   8      137.44      166.97     85.00 o 
  -4  17   8      235.91      157.86     81.97 o 
  -3  17   8      512.72      555.54     60.72 o 
  -2  17   8      357.72      315.72     75.89 o 
  -1  17   8      206.89      230.72     91.07 o 
   0  17   8     1626.37     1572.52    148.75 o 
   1  17   8      205.68      364.29    106.25 o 
   2  17   8      367.57      449.29    115.36 o 
   3  17   8      509.75      588.94    109.29 o 
   4  17   8      242.14       57.68     94.11 o 
   5  17   8      132.61      142.68    106.25 o 
   6  17   8       64.51      528.22    209.47 o 
  -5  18   8      240.97      142.68    127.50 o 
  -4  18   8       85.56       15.18    112.32 o 
  -3  18   8      309.22      197.32    103.22 o 
  -2  18   8      277.75      248.93     94.11 o 
  -1  18   8      333.42      321.79    115.36 o 
   0  18   8       24.97     -100.18    112.32 o 
   1  18   8      341.05      534.29    118.39 o 
   2  18   8      284.13      197.32    106.25 o 
   3  18   8      316.39      291.43     97.14 o 
   4  18   8       87.09      242.86    121.43 o 
   5  18   8      239.84      194.29    112.32 o 
  -5  19   8       73.26     -115.36    115.36 o 
  -4  19   8       61.84        3.04    115.36 o 
  -3  19   8      183.93      525.19    133.57 o 
  -2  19   8       22.01      124.47    115.36 o 
  -1  19   8       43.95       91.07    115.36 o 
   0  19   8        1.01     -115.36    139.64 o 
   1  19   8       42.96       30.36    100.18 o 
   2  19   8       22.19      -78.93    103.22 o 
   3  19   8      179.10      130.54    109.29 o 
   4  19   8       56.87      224.65    127.50 o 
   5  19   8       75.27      279.29    112.32 o 
  -4  20   8      103.67       24.29    121.43 o 
  -3  20   8      380.64      667.87    154.82 o 
  -2  20   8      131.37      124.47    112.32 o 
  -1  20   8      127.76      230.72    115.36 o 
   0  20   8      253.01      303.58    115.36 o 
   1  20   8      122.94      145.72    121.43 o 
   2  20   8      129.18      200.36    133.57 o 
   3  20   8      374.63      409.83    124.47 o 
   4  20   8      103.59       30.36    124.47 o 
  -3  21   8      124.45       21.25    139.64 o 
  -2  21   8      390.44      825.73    166.97 o 
  -1  21   8      359.97      379.47    145.72 o 
   0  21   8      157.72       75.89    124.47 o 
   1  21   8      351.52      176.07    109.29 o 
   2  21   8      402.22      130.54    121.43 o 
   3  21   8      126.61      -39.46    136.61 o 
  -3  22   8      240.77      194.29    160.90 o 
  -2  22   8       95.35      154.82    139.64 o 
  -1  22   8       28.43       45.54    130.54 o 
   0  22   8       95.22       -3.04    130.54 o 
   1  22   8       28.32      118.39    115.36 o 
   2  22   8       97.13      -57.68    139.64 o 
   3  22   8      247.28      400.72    173.04 o 
  -1  23   8       14.75     -151.79    151.79 o 
   0  23   8        2.35     -145.72    145.72 o 
   1  23   8       14.36      133.57    109.29 o 
   1   0   9    11011.84    11371.95    479.65 o 
   2   0   9     3110.44     3533.62    109.29 o 
   3   0   9     2458.34     2644.15     66.79 o 
   4   0   9       18.49        3.04     15.18 o 
   5   0   9       49.23       88.04     36.43 o 
   6   0   9       48.54       66.79     42.50 o 
   7   0   9       18.33       39.46    103.22 o 
   8   0   9        4.54       66.79    127.50 o 
  -8   1   9      116.84      -51.61    163.93 o 
  -7   1   9      358.71      352.15     91.07 o 
  -6   1   9      594.10      598.04     42.50 o 
  -5   1   9      653.43      649.65     45.54 o 
  -4   1   9     1481.31     1438.95     48.57 o 
  -3   1   9       34.44       27.32     21.25 o 
  -2   1   9     3977.75     4070.95    109.29 o 
  -1   1   9      986.56     1089.84     42.50 o 
   0   1   9     8376.38     7871.72    182.15 o 
   1   1   9     1029.71     1086.80     39.46 o 
   2   1   9     4070.59     4080.06    130.54 o 
   3   1   9       35.57       48.57     18.21 o 
   4   1   9     1510.07     1505.74     42.50 o 
   5   1   9      634.43      646.62     51.61 o 
   6   1   9      580.75      607.15     57.68 o 
   7   1   9      360.11      540.37    133.57 o 
   8   1   9      117.47      179.11    139.64 o 
  -8   2   9       87.28      346.08    160.90 o 
  -7   2   9      261.22        6.07    103.22 o 
  -6   2   9      153.98      194.29     36.43 o 
  -5   2   9     1217.43     1381.27     63.75 o 
  -4   2   9      434.91      421.97     27.32 o 
  -3   2   9     2426.22     2440.75     69.82 o 
  -2   2   9     1582.51     1769.85     54.64 o 
  -1   2   9     1284.12     1232.52     45.54 o 
   0   2   9     2286.66     2462.00     75.89 o 
   1   2   9     1300.63     1250.73     42.50 o 
   2   2   9     1613.27     1730.38     48.57 o 
   3   2   9     2446.36     2531.82     63.75 o 
   4   2   9      423.75      446.26     24.29 o 
   5   2   9     1218.96     1177.87     27.32 o 
   6   2   9      157.81      121.43     45.54 o 
   7   2   9      267.62      130.54    100.18 o 
   8   2   9       84.13      179.11    136.61 o 
  -8   3   9       24.95     -148.75    148.75 o 
  -7   3   9      388.51      245.90    133.57 o 
  -6   3   9      244.30      321.79     54.64 o 
  -5   3   9       87.75       33.39     33.39 o 
  -4   3   9      767.09      807.51     45.54 o 
  -3   3   9      774.82      804.48     39.46 o 
  -2   3   9     1115.87     1135.37     42.50 o 
  -1   3   9      577.39      613.22     30.36 o 
   0   3   9      289.47      303.58     33.39 o 
   1   3   9      578.36      616.26     27.32 o 
   2   3   9     1111.46     1129.30     39.46 o 
   3   3   9      769.38      774.12     33.39 o 
   4   3   9      764.90      737.69     33.39 o 
   5   3   9       92.54       88.04     15.18 o 
   6   3   9      269.52      418.93     91.07 o 
   7   3   9      398.20      516.08    115.36 o 
   8   3   9       23.33      124.47    133.57 o 
  -8   4   9       82.79     -142.68    173.04 o 
  -7   4   9      439.45      540.37    145.72 o 
  -6   4   9      989.41      938.05     88.04 o 
  -5   4   9      392.66      388.58     48.57 o 
  -4   4   9      955.94      977.51     45.54 o 
  -3   4   9      755.34      828.76     39.46 o 
  -2   4   9     3271.54     3372.73     78.93 o 
  -1   4   9      859.86      986.62     36.43 o 
   0   4   9      223.68      212.50     27.32 o 
   1   4   9      884.54      856.08     33.39 o 
   2   4   9     3273.02     3412.19     78.93 o 
   3   4   9      727.86      725.55     33.39 o 
   4   4   9      933.70      910.73     39.46 o 
   5   4   9      403.75      418.93     24.29 o 
   6   4   9      996.27     1010.91    109.29 o 
   7   4   9      442.74      585.90    118.39 o 
   8   4   9       82.47       75.89    124.47 o 
  -8   5   9      117.14     -151.79    163.93 o 
  -7   5   9       63.02      324.83    179.11 o 
  -6   5   9       19.91       57.68     54.64 o 
  -5   5   9      914.24      843.94     63.75 o 
  -4   5   9     1722.80     1666.63     60.72 o 
  -3   5   9     1642.00     1657.52     57.68 o 
  -2   5   9     2639.79     2723.08     72.86 o 
  -1   5   9     2235.79     2213.07     75.89 o 
   0   5   9     9196.78     8454.59    309.65 o 
   1   5   9     2244.05     2234.32     72.86 o 
   2   5   9     2734.39     2896.11     97.14 o 
   3   5   9     1631.82     1727.35     57.68 o 
   4   5   9     1724.23     1645.38     69.82 o 
   5   5   9      929.70      874.30     36.43 o 
   6   5   9       19.72       -9.11     30.36 o 
   7   5   9       61.61     -100.18    100.18 o 
   8   5   9      118.01      218.57    112.32 o 
  -8   6   9       26.90      -72.86    188.22 o 
  -7   6   9       31.58      -57.68    166.97 o 
  -6   6   9      208.38      182.15     63.75 o 
  -5   6   9     2543.63     2386.11    115.36 o 
  -4   6   9      723.23      686.08     45.54 o 
  -3   6   9      611.72      676.97     39.46 o 
  -2   6   9     4138.97     4328.99    106.25 o 
  -1   6   9     4254.92     4037.56    160.90 o 
   0   6   9     3432.37     3570.05    136.61 o 
   1   6   9     4213.85     4250.06    118.39 o 
   2   6   9     4154.07     4283.46    139.64 o 
   3   6   9      602.00      607.15     39.46 o 
   4   6   9      706.84      695.19     39.46 o 
   5   6   9     2523.60     2534.86     66.79 o 
   6   6   9      210.23      248.93     45.54 o 
   7   6   9       30.97     -112.32    127.50 o 
   8   6   9       26.26      151.79    124.47 o 
  -8   7   9      205.00      482.69    200.36 o 
  -7   7   9      104.65      124.47    166.97 o 
  -6   7   9      285.81      303.58     75.89 o 
  -5   7   9      600.78      570.72     54.64 o 
  -4   7   9     4332.54     4328.99    127.50 o 
  -3   7   9       86.05      115.36     27.32 o 
  -2   7   9      311.63      373.40     30.36 o 
  -1   7   9      208.80      215.54     18.21 o 
   0   7   9    13919.90    14887.36    476.61 o 
   1   7   9      228.10      245.90     30.36 o 
   2   7   9      306.46      358.22     36.43 o 
   3   7   9       84.87       42.50     27.32 o 
   4   7   9     4365.06     4016.31    112.32 o 
   5   7   9      598.96      567.69     36.43 o 
   6   7   9      282.05      324.83     36.43 o 
   7   7   9      104.93      139.64    112.32 o 
   8   7   9      213.19      291.43    112.32 o 
  -8   8   9      168.19      406.79    194.29 o 
  -7   8   9       40.42      -78.93     91.07 o 
  -6   8   9      165.08      145.72     54.64 o 
  -5   8   9     1258.62     1232.52     78.93 o 
  -4   8   9       91.53       48.57     33.39 o 
  -3   8   9      623.42      637.51     42.50 o 
  -2   8   9     3140.60     3166.30    100.18 o 
  -1   8   9      150.07      148.75     21.25 o 
   0   8   9     2689.12     2835.40    115.36 o 
   1   8   9      153.31      166.97     30.36 o 
   2   8   9     3144.42     3060.05    106.25 o 
   3   8   9      619.09      625.37     42.50 o 
   4   8   9       96.41      115.36     33.39 o 
   5   8   9     1258.70     1165.73     51.61 o 
   6   8   9      168.50      127.50     42.50 o 
   7   8   9       37.96      -78.93    106.25 o 
   8   8   9      163.10       57.68    133.57 o 
  -8   9   9       64.70      361.26    224.65 o 
  -7   9   9      128.75       72.86    182.15 o 
  -6   9   9      110.92      203.40     54.64 o 
  -5   9   9     1364.97     1238.59    112.32 o 
  -4   9   9      492.52      491.79     54.64 o 
  -3   9   9      134.37      127.50     33.39 o 
  -2   9   9     1289.00     1220.38     51.61 o 
  -1   9   9      707.44      716.44     48.57 o 
   0   9   9     3661.27     3375.76    130.54 o 
   1   9   9      690.98      676.97     45.54 o 
   2   9   9     1297.48     1390.38     63.75 o 
   3   9   9      129.83      112.32     33.39 o 
   4   9   9      498.18      479.65     45.54 o 
   5   9   9     1356.99     1293.23     60.72 o 
   6   9   9      107.72      118.39     45.54 o 
   7   9   9      123.98     -103.22    109.29 o 
   8   9   9       61.95      182.15    136.61 o 
  -8  10   9       30.72      367.33    206.43 o 
  -7  10   9       10.55      112.32    151.79 o 
  -6  10   9      247.89      170.00     48.57 o 
  -5  10   9      244.64      142.68     48.57 o 
  -4  10   9     2197.94     2064.32    100.18 o 
  -3  10   9      672.55      619.29     48.57 o 
  -2  10   9      854.34      846.98     45.54 o 
  -1  10   9      242.40      291.43     39.46 o 
   0  10   9      800.59      765.01     81.97 o 
   1  10   9      245.36      285.36     42.50 o 
   2  10   9      850.54      892.51     75.89 o 
   3  10   9      683.57      634.47     39.46 o 
   4  10   9     2195.77     2197.89     94.11 o 
   5  10   9      245.02      188.22     45.54 o 
   6  10   9      250.93      245.90     63.75 o 
   7  10   9       10.28       91.07    106.25 o 
   8  10   9       31.44       39.46    124.47 o 
  -7  11   9       40.85      118.39    163.93 o 
  -6  11   9       61.91       24.29     51.61 o 
  -5  11   9        2.22      -27.32     48.57 o 
  -4  11   9      340.45      297.50     72.86 o 
  -3  11   9      991.46     1141.45     85.00 o 
  -2  11   9      688.85      634.47     45.54 o 
  -1  11   9     1500.73     1587.70     81.97 o 
   0  11   9     2762.80     2777.72    115.36 o 
   1  11   9     1528.10     1475.38    127.50 o 
   2  11   9      708.75      528.22     60.72 o 
   3  11   9      985.69      983.59     51.61 o 
   4  11   9      340.25      415.90     54.64 o 
   5  11   9        2.69      -15.18     48.57 o 
   6  11   9       59.44      -48.57     63.75 o 
   7  11   9       41.21      -57.68    124.47 o 
  -7  12   9      217.44       51.61    109.29 o 
  -6  12   9      106.36       57.68     60.72 o 
  -5  12   9       32.95       69.82     48.57 o 
  -4  12   9      113.50      188.22     60.72 o 
  -3  12   9      286.65      391.61     63.75 o 
  -2  12   9      192.71      294.47     45.54 o 
  -1  12   9      720.83      716.44     51.61 o 
   0  12   9     1500.38     1347.88     60.72 o 
   1  12   9      707.22      771.08     42.50 o 
   2  12   9      188.49      215.54     36.43 o 
   3  12   9      282.85      261.08     36.43 o 
   4  12   9      111.32       85.00     51.61 o 
   5  12   9       29.64      112.32     51.61 o 
   6  12   9      103.95       51.61     60.72 o 
   7  12   9      218.90      206.43    115.36 o 
  -7  13   9       56.08       48.57    118.39 o 
  -6  13   9      376.88      382.51     63.75 o 
  -5  13   9      237.68      248.93     60.72 o 
  -4  13   9      436.27      461.44     66.79 o 
  -3  13   9      197.24      236.79     48.57 o 
  -2  13   9      444.62      485.72    136.61 o 
  -1  13   9       45.07      -66.79     97.14 o 
   0  13   9      667.42      783.23     85.00 o 
   1  13   9       43.76      130.54     69.82 o 
   2  13   9      437.11      406.79     33.39 o 
   3  13   9      199.40      154.82     39.46 o 
   4  13   9      432.57      449.29     51.61 o 
   5  13   9      229.18      203.40     63.75 o 
   6  13   9      383.33      385.54    112.32 o 
   7  13   9       56.00      -48.57    124.47 o 
  -7  14   9       84.81       81.97    185.18 o 
  -6  14   9      463.69      449.29     69.82 o 
  -5  14   9       44.90       18.21     54.64 o 
  -4  14   9       39.69       30.36     57.68 o 
  -3  14   9      198.68      221.61     54.64 o 
  -2  14   9      445.36      391.61     81.97 o 
  -1  14   9      545.96      510.01     88.04 o 
   0  14   9      259.36      242.86     81.97 o 
   1  14   9      535.36      449.29     88.04 o 
   2  14   9      450.35      491.79     48.57 o 
   3  14   9      201.15      209.47     36.43 o 
   4  14   9       36.60        6.07     48.57 o 
   5  14   9       47.50      -30.36     57.68 o 
   6  14   9      470.68      415.90    185.18 o 
   7  14   9       88.07      391.61    218.57 o 
  -6  15   9       56.14       42.50     72.86 o 
  -5  15   9      100.69      112.32     63.75 o 
  -4  15   9      155.18      200.36     57.68 o 
  -3  15   9      296.82      321.79     57.68 o 
  -2  15   9      340.62      194.29     88.04 o 
  -1  15   9      468.54      431.08     91.07 o 
   0  15   9      212.83      133.57     72.86 o 
   1  15   9      480.42      607.15     94.11 o 
   2  15   9      330.50      385.54     51.61 o 
   3  15   9      294.08      251.97     75.89 o 
   4  15   9      156.15      267.15     85.00 o 
   5  15   9      101.57      224.65     88.04 o 
   6  15   9       55.08     -170.00    170.00 o 
  -6  16   9       38.65       24.29     91.07 o 
  -5  16   9      161.58      197.32     81.97 o 
  -4  16   9       96.18      182.15     60.72 o 
  -3  16   9       13.06       57.68     51.61 o 
  -2  16   9      159.53       72.86     94.11 o 
  -1  16   9      338.84      388.58    106.25 o 
   0  16   9        4.74       33.39     78.93 o 
   1  16   9      333.81      303.58    103.22 o 
   2  16   9      164.50      327.86     97.14 o 
   3  16   9       12.97       -9.11     78.93 o 
   4  16   9       98.70        0.00     85.00 o 
   5  16   9      157.09      170.00    103.22 o 
   6  16   9       38.48       63.75    170.00 o 
  -6  17   9       40.12       88.04    112.32 o 
  -5  17   9       10.16       51.61     78.93 o 
  -4  17   9      332.82      349.11     72.86 o 
  -3  17   9      253.41      173.04     51.61 o 
  -2  17   9      198.76      179.11    103.22 o 
  -1  17   9      942.16     1065.55    130.54 o 
   0  17   9        8.14      148.75    103.22 o 
   1  17   9      940.34      798.40    118.39 o 
   2  17   9      198.87      151.79     97.14 o 
   3  17   9      263.07      236.79    100.18 o 
   4  17   9      337.88      336.97    106.25 o 
   5  17   9       10.21       91.07     97.14 o 
   6  17   9       36.90      218.57    203.40 o 
  -5  18   9      191.55      -45.54    103.22 o 
  -4  18   9      117.28       54.64    112.32 o 
  -3  18   9       14.43      118.39    106.25 o 
  -2  18   9      433.48      446.26    115.36 o 
  -1  18   9      261.62      315.72    112.32 o 
   0  18   9       24.24      -51.61     60.72 o 
   1  18   9      261.83      251.97    106.25 o 
   2  18   9      443.09      270.18    103.22 o 
   3  18   9       15.19       18.21     75.89 o 
   4  18   9      112.55      115.36    106.25 o 
   5  18   9      190.08      139.64    121.43 o 
  -5  19   9      148.27       54.64    121.43 o 
  -4  19   9       65.81      151.79    130.54 o 
  -3  19   9      109.16      179.11    127.50 o 
  -2  19   9      130.39       63.75    121.43 o 
  -1  19   9      145.49      148.75    121.43 o 
   0  19   9      158.36       97.14     85.00 o 
   1  19   9      146.74       72.86    100.18 o 
   2  19   9      128.52      215.54    118.39 o 
   3  19   9      113.49      -24.29    115.36 o 
   4  19   9       62.13      -21.25    106.25 o 
   5  19   9      154.10       97.14    118.39 o 
  -4  20   9      438.24      525.19    133.57 o 
  -3  20   9      427.05      303.58    133.57 o 
  -2  20   9      223.64      270.18    124.47 o 
  -1  20   9       19.28      109.29    112.32 o 
   0  20   9       47.30      118.39    127.50 o 
   1  20   9       20.65      -15.18    109.29 o 
   2  20   9      228.66      346.08    121.43 o 
   3  20   9      430.80      346.08    133.57 o 
   4  20   9      427.86      464.47    166.97 o 
  -3  21   9      140.56       81.97    139.64 o 
  -2  21   9       54.34      224.65    118.39 o 
  -1  21   9      129.32      324.83    145.72 o 
   0  21   9      292.90      588.94    145.72 o 
   1  21   9      129.73      233.75    136.61 o 
   2  21   9       58.56      151.79     94.11 o 
   3  21   9      136.88      103.22    136.61 o 
  -2  22   9      155.89      227.68    148.75 o 
  -1  22   9       94.85      242.86    142.68 o 
   0  22   9      109.76       42.50    103.22 o 
   1  22   9       92.78      245.90    136.61 o 
   2  22   9      153.25      218.57    139.64 o 
  -1  23   9       24.48       60.72    163.93 o 
   0  23   9        3.28     -139.64    139.64 o 
   1  23   9       23.46      -30.36    163.93 o 
   0   0  10     3470.91     3102.55    142.68 o 
   1   0  10        3.37       36.43     27.32 o 
   2   0  10      957.72     1278.05     45.54 o 
   3   0  10      588.44      604.12     24.29 o 
   4   0  10      142.99      118.39     18.21 o 
   5   0  10     1997.00     1976.28     57.68 o 
   6   0  10      311.79      282.33     42.50 o 
   7   0  10      302.37      215.54    103.22 o 
   8   0  10      182.78       57.68    112.32 o 
  -8   1  10      303.19      540.37    130.54 o 
  -7   1  10      134.54       39.46     72.86 o 
  -6   1  10      170.26      212.50     39.46 o 
  -5   1  10      103.33      118.39     21.25 o 
  -4   1  10      171.84      182.15     24.29 o 
  -3   1  10     2252.23     2452.89     69.82 o 
  -2   1  10     1817.72     1955.03     63.75 o 
  -1   1  10     2567.86     2723.08     72.86 o 
   0   1  10     1274.62     1414.66     63.75 o 
   1   1  10     2554.26     2543.97     81.97 o 
   2   1  10     1811.03     1912.53     63.75 o 
   3   1  10     2264.50     2370.93     57.68 o 
   4   1  10      172.94      185.18     21.25 o 
   5   1  10      100.88      118.39     18.21 o 
   6   1  10      159.04      230.72     51.61 o 
   7   1  10      136.70      209.47     85.00 o 
   8   1  10      296.55      403.76    142.68 o 
  -8   2  10      247.01      300.54    130.54 o 
  -7   2  10       59.68       36.43    100.18 o 
  -6   2  10       51.25       24.29     42.50 o 
  -5   2  10       14.20       -3.04     21.25 o 
  -4   2  10     1114.72     1074.66     42.50 o 
  -3   2  10      531.22      643.58     33.39 o 
  -2   2  10     1206.65     1223.41     42.50 o 
  -1   2  10     4434.11     4565.78    124.47 o 
   0   2  10     4888.91     5005.97    142.68 o 
   1   2  10     4443.91     4404.89    106.25 o 
   2   2  10     1220.42     1244.66     42.50 o 
   3   2  10      553.84      591.97     27.32 o 
   4   2  10     1147.22     1165.73     39.46 o 
   5   2  10       14.88       27.32     15.18 o 
   6   2  10       54.02      227.68     91.07 o 
   7   2  10       59.57      221.61     85.00 o 
   8   2  10      247.55      215.54    103.22 o 
  -8   3  10       71.12      133.57    163.93 o 
  -7   3  10      363.83      206.43    176.07 o 
  -6   3  10      612.10      643.58     63.75 o 
  -5   3  10      274.03      245.90     27.32 o 
  -4   3  10      470.30      470.54     36.43 o 
  -3   3  10      159.10      170.00     30.36 o 
  -2   3  10     1441.71     1393.41     51.61 o 
  -1   3  10     1397.76     1426.81     48.57 o 
   0   3  10        1.71       18.21     21.25 o 
   1   3  10     1420.99     1484.49     57.68 o 
   2   3  10     1423.34     1402.52     45.54 o 
   3   3  10      158.28      118.39     24.29 o 
   4   3  10      464.62      367.33     30.36 o 
   5   3  10      285.68      282.33     21.25 o 
   6   3  10      619.95      591.97     91.07 o 
   7   3  10      374.14      397.68    109.29 o 
   8   3  10       75.17       18.21    112.32 o 
  -8   4  10      342.06      212.50    173.04 o 
  -7   4  10      150.32      291.43    157.86 o 
  -6   4  10      311.30      291.43     54.64 o 
  -5   4  10      737.32      731.62     48.57 o 
  -4   4  10     2522.37     2619.86     75.89 o 
  -3   4  10      840.39      886.44     39.46 o 
  -2   4  10      755.66      774.12     39.46 o 
  -1   4  10      969.03      983.59     39.46 o 
   0   4  10     3577.62     3512.37    106.25 o 
   1   4  10      973.55      956.26     39.46 o 
   2   4  10      701.29      737.69     33.39 o 
   3   4  10      851.36      901.62     36.43 o 
   4   4  10     2522.28     2319.32     69.82 o 
   5   4  10      745.69      777.15     33.39 o 
   6   4  10      295.27      270.18     78.93 o 
   7   4  10      149.01      160.90    109.29 o 
   8   4  10      341.97      582.87    160.90 o 
  -8   5  10      196.58      176.07    151.79 o 
  -7   5  10      133.93      333.93    160.90 o 
  -6   5  10      379.28      406.79     63.75 o 
  -5   5  10      687.93      658.76     63.75 o 
  -4   5  10      170.81      191.25     33.39 o 
  -3   5  10     1131.59     1129.30     48.57 o 
  -2   5  10     3362.08     3287.73     85.00 o 
  -1   5  10     5929.65     5871.16    170.00 o 
   0   5  10     2646.70     2753.43    106.25 o 
   1   5  10     6026.68     6044.20    206.43 o 
   2   5  10     3335.85     3451.66    106.25 o 
   3   5  10     1135.30     1174.84     45.54 o 
   4   5  10      171.28      185.18     27.32 o 
   5   5  10      688.06      768.05     33.39 o 
   6   5  10      379.73      376.43     39.46 o 
   7   5  10      125.69      124.47     94.11 o 
   8   5  10      190.88      -69.82    133.57 o 
  -8   6  10        2.48      -27.32    163.93 o 
  -7   6  10        1.62     -136.61    136.61 o 
  -6   6  10      158.51      160.90     63.75 o 
  -5   6  10      267.53      233.75     48.57 o 
  -4   6  10     1209.99     1083.77     66.79 o 
  -3   6  10      168.79      203.40     36.43 o 
  -2   6  10     2345.51     2282.89     88.04 o 
  -1   6  10     2094.86     2188.78     88.04 o 
   0   6  10      370.71      421.97     48.57 o 
   1   6  10     2117.87     2380.04     72.86 o 
   2   6  10     2390.13     2319.32     78.93 o 
   3   6  10      171.15      182.15     27.32 o 
   4   6  10     1179.79     1208.23     60.72 o 
   5   6  10      263.51      294.47     30.36 o 
   6   6  10      148.25      151.79     39.46 o 
   7   6  10        1.80      -36.43     97.14 o 
   8   6  10        1.76      185.18    124.47 o 
  -8   7  10        8.40      109.29    188.22 o 
  -7   7  10      115.06      142.68    145.72 o 
  -6   7  10      358.03      315.72     69.82 o 
  -5   7  10     1384.04     1420.74     91.07 o 
  -4   7  10     1423.72     1502.70     75.89 o 
  -3   7  10      747.90      725.55     42.50 o 
  -2   7  10     1007.14     1105.02     45.54 o 
  -1   7  10     1232.03     1381.27     72.86 o 
   0   7  10      156.97      118.39     36.43 o 
   1   7  10     1205.06     1353.95     54.64 o 
   2   7  10     1000.45      977.51     48.57 o 
   3   7  10      741.65      673.94     45.54 o 
   4   7  10     1407.23     1299.30     66.79 o 
   5   7  10     1365.34     1244.66     48.57 o 
   6   7  10      348.28      385.54     45.54 o 
   7   7  10      121.11       42.50    118.39 o 
   8   7  10        9.07      -12.14    130.54 o 
  -8   8  10      488.15      549.47    233.75 o 
  -7   8  10      328.93      124.47     97.14 o 
  -6   8  10      597.01      537.33     78.93 o 
  -5   8  10     1181.06     1290.20    100.18 o 
  -4   8  10     3210.34     3126.83    109.29 o 
  -3   8  10     1682.23     1736.45     72.86 o 
  -2   8  10      427.87      440.19     30.36 o 
  -1   8  10      110.42      112.32     18.21 o 
   0   8  10     4409.27     4550.60    151.79 o 
   1   8  10      102.65       51.61     27.32 o 
   2   8  10      454.64      546.44     39.46 o 
   3   8  10     1701.87     1654.49     69.82 o 
   4   8  10     3170.98     3151.12    106.25 o 
   5   8  10     1179.68     1220.38     57.68 o 
   6   8  10      592.13      646.62     60.72 o 
   7   8  10      333.03      261.08    109.29 o 
   8   8  10      486.71      546.44    130.54 o 
  -8   9  10      203.99      497.86    245.90 o 
  -7   9  10      298.25      364.29    182.15 o 
  -6   9  10       82.05      157.86     57.68 o 
  -5   9  10      827.04      807.51     85.00 o 
  -4   9  10      370.09      291.43     42.50 o 
  -3   9  10      221.59      239.82     36.43 o 
  -2   9  10      193.27      179.11     27.32 o 
  -1   9  10     3811.82     3806.84    112.32 o 
   0   9  10     1143.53     1153.59     45.54 o 
   1   9  10     3812.30     3709.70    118.39 o 
   2   9  10      203.68      206.43     36.43 o 
   3   9  10      222.97      270.18     39.46 o 
   4   9  10      377.45      376.43     51.61 o 
   5   9  10      827.04      916.80     48.57 o 
   6   9  10       86.86       48.57     54.64 o 
   7   9  10      301.05      230.72    121.43 o 
   8   9  10      209.80      400.72    133.57 o 
  -8  10  10       83.35      218.57    242.86 o 
  -7  10  10        9.20     -148.75    148.75 o 
  -6  10  10      399.61      446.26     60.72 o 
  -5  10  10      406.78      412.86     69.82 o 
  -4  10  10      456.06      343.04     54.64 o 
  -3  10  10       30.14       24.29     36.43 o 
  -2  10  10     1639.38     1560.38     72.86 o 
  -1  10  10     1181.32     1135.37     78.93 o 
   0  10  10      439.44      352.15    103.22 o 
   1  10  10     1183.17     1171.80     78.93 o 
   2  10  10     1622.60     1423.77     78.93 o 
   3  10  10       24.15        9.11     33.39 o 
   4  10  10      476.66      452.33     48.57 o 
   5  10  10      406.26      431.08     54.64 o 
   6  10  10      408.12      352.15     66.79 o 
   7  10  10       10.40       63.75     91.07 o 
   8  10  10       83.17       85.00    109.29 o 
  -7  11  10      109.03      109.29    163.93 o 
  -6  11  10       76.60       94.11     57.68 o 
  -5  11  10      116.61      221.61     60.72 o 
  -4  11  10      312.03      236.79     54.64 o 
  -3  11  10       26.27      -39.46     39.46 o 
  -2  11  10      191.37      136.61     33.39 o 
  -1  11  10     1964.80     2249.50    103.22 o 
   0  11  10     1737.07     1675.74    173.04 o 
   1  11  10     1949.72     2030.92    106.25 o 
   2  11  10      184.80      242.86     51.61 o 
   3  11  10       25.24       -9.11     30.36 o 
   4  11  10      322.40      358.22     51.61 o 
   5  11  10      117.05      194.29     57.68 o 
   6  11  10       77.81      163.93    100.18 o 
   7  11  10      108.08       91.07    130.54 o 
  -7  12  10      164.71      112.32    179.11 o 
  -6  12  10      147.48      118.39     57.68 o 
  -5  12  10      473.19      394.65     66.79 o 
  -4  12  10      289.02      385.54     66.79 o 
  -3  12  10      106.18       69.82     45.54 o 
  -2  12  10      430.92      458.40     42.50 o 
  -1  12  10      677.36      740.73     57.68 o 
   0  12  10      198.51      194.29     30.36 o 
   1  12  10      701.81      628.40     63.75 o 
   2  12  10      411.50      415.90     39.46 o 
   3  12  10      117.64       91.07     36.43 o 
   4  12  10      299.01      333.93     60.72 o 
   5  12  10      483.89      464.47     66.79 o 
   6  12  10      144.62      115.36     85.00 o 
   7  12  10      164.80      188.22    127.50 o 
  -7  13  10      110.38      318.75    173.04 o 
  -6  13  10      200.70      215.54     60.72 o 
  -5  13  10      151.29      218.57     57.68 o 
  -4  13  10      251.45      203.40     54.64 o 
  -3  13  10      454.86      491.79     63.75 o 
  -2  13  10     2014.78     2158.42    115.36 o 
  -1  13  10     1734.69     1927.71    191.25 o 
   0  13  10      526.54      898.58    136.61 o 
   1  13  10     1751.43     1687.88     60.72 o 
   2  13  10     2006.21     1951.99     78.93 o 
   3  13  10      456.76      503.94     57.68 o 
   4  13  10      254.47      233.75     54.64 o 
   5  13  10      154.88      197.32     60.72 o 
   6  13  10      194.58      136.61    103.22 o 
   7  13  10      110.66      270.18    118.39 o 
  -7  14  10       24.54       24.29    191.25 o 
  -6  14  10      124.77      191.25     66.79 o 
  -5  14  10      278.23      364.29     60.72 o 
  -4  14  10       48.96       -9.11     57.68 o 
  -3  14  10       93.75      163.93     48.57 o 
  -2  14  10      612.96      595.01     57.68 o 
  -1  14  10     3182.40     3236.12    166.97 o 
   0  14  10       69.78      136.61     69.82 o 
   1  14  10     3187.22     3223.98    191.25 o 
   2  14  10      619.36      604.12     33.39 o 
   3  14  10       96.86       81.97     36.43 o 
   4  14  10       51.45       72.86     51.61 o 
   5  14  10      283.95      185.18     63.75 o 
   6  14  10      125.78      100.18    170.00 o 
   7  14  10       26.33       78.93    221.61 o 
  -6  15  10      488.92      628.40    106.25 o 
  -5  15  10      279.62      343.04     85.00 o 
  -4  15  10      159.53      106.25     63.75 o 
  -3  15  10      357.85      330.90     57.68 o 
  -2  15  10      333.67      270.18     85.00 o 
  -1  15  10       43.60      115.36     81.97 o 
   0  15  10      876.89      801.44    103.22 o 
   1  15  10       38.92      -78.93     78.93 o 
   2  15  10      328.76      236.79     48.57 o 
   3  15  10      358.61      270.18     45.54 o 
   4  15  10      163.53      300.54     91.07 o 
   5  15  10      277.49      343.04     88.04 o 
   6  15  10      487.27      379.47    188.22 o 
  -6  16  10       25.17       60.72     91.07 o 
  -5  16  10      116.14      139.64     85.00 o 
  -4  16  10       53.84        0.00     75.89 o 
  -3  16  10       81.26      248.93     63.75 o 
  -2  16  10      304.08      291.43     94.11 o 
  -1  16  10        1.64       78.93     88.04 o 
   0  16  10      132.41       21.25     88.04 o 
   1  16  10        1.64       18.21     81.97 o 
   2  16  10      289.40      194.29     81.97 o 
   3  16  10       79.61      170.00     91.07 o 
   4  16  10       51.58       21.25     94.11 o 
   5  16  10      121.10      -33.39     81.97 o 
   6  16  10       26.71     -163.93    203.40 o 
  -6  17  10       87.81      109.29    109.29 o 
  -5  17  10      191.36      163.93     91.07 o 
  -4  17  10       92.65       66.79     69.82 o 
  -3  17  10      226.45      415.90    115.36 o 
  -2  17  10      213.99      121.43     94.11 o 
  -1  17  10      364.66      221.61     91.07 o 
   0  17  10       41.34       72.86    100.18 o 
   1  17  10      364.56      297.50    100.18 o 
   2  17  10      216.20      203.40    109.29 o 
   3  17  10      228.24       39.46     91.07 o 
   4  17  10       93.10       94.11    106.25 o 
   5  17  10      189.10      145.72    106.25 o 
   6  17  10       87.09      519.11    209.47 o 
  -5  18  10       82.55       27.32    115.36 o 
  -4  18  10       16.00       72.86    100.18 o 
  -3  18  10      209.14      154.82    121.43 o 
  -2  18  10       36.25       57.68    106.25 o 
  -1  18  10      153.09      221.61    115.36 o 
   0  18  10      174.55      127.50    112.32 o 
   1  18  10      162.54      112.32    115.36 o 
   2  18  10       35.76      -78.93     94.11 o 
   3  18  10      208.32      273.22    115.36 o 
   4  18  10       18.51       36.43    109.29 o 
   5  18  10       85.86     -118.39    121.43 o 
  -5  19  10       26.00      -81.97    118.39 o 
  -4  19  10        8.78       30.36    124.47 o 
  -3  19  10      127.63      157.86    115.36 o 
  -2  19  10      295.44      340.01    127.50 o 
  -1  19  10       37.71      191.25    115.36 o 
   0  19  10       47.60       78.93     97.14 o 
   1  19  10       37.51     -106.25    112.32 o 
   2  19  10      295.23      318.75    115.36 o 
   3  19  10      127.81     -115.36    115.36 o 
   4  19  10        9.47       45.54    115.36 o 
   5  19  10       26.21     -130.54    130.54 o 
  -4  20  10       86.25      142.68    142.68 o 
  -3  20  10      237.41      312.68    148.75 o 
  -2  20  10       65.88      115.36     94.11 o 
  -1  20  10      143.43      288.40    106.25 o 
   0  20  10       39.75      245.90    127.50 o 
   1  20  10      147.33      239.82    115.36 o 
   2  20  10       62.58      230.72    130.54 o 
   3  20  10      229.24      336.97    127.50 o 
   4  20  10       85.74      -94.11    136.61 o 
  -3  21  10        4.39      -63.75    139.64 o 
  -2  21  10       72.11      191.25    136.61 o 
  -1  21  10       61.35      315.72    133.57 o 
   0  21  10      472.85      731.62    148.75 o 
   1  21  10       61.87      230.72    127.50 o 
   2  21  10       68.85       88.04    124.47 o 
   3  21  10        4.29      139.64    142.68 o 
  -2  22  10      125.50     -103.22    136.61 o 
  -1  22  10      395.26      170.00    139.64 o 
   0  22  10      145.95      124.47    121.43 o 
   1  22  10      383.43      388.58    130.54 o 
   2  22  10      121.94       78.93    166.97 o 
   0  23  10      132.18      -33.39    139.64 o 
   1   0  11      517.69      513.04     45.54 o 
   2   0  11      119.27       51.61     30.36 o 
   3   0  11      125.76      115.36     21.25 o 
   4   0  11     1293.04     1229.48     42.50 o 
   5   0  11      289.06      327.86     30.36 o 
   6   0  11       77.12       85.00     51.61 o 
   7   0  11       35.75      160.90     85.00 o 
   8   0  11      193.28      415.90    130.54 o 
  -8   1  11       67.79       72.86    142.68 o 
  -7   1  11       35.43      -63.75     78.93 o 
  -6   1  11       74.97       66.79     48.57 o 
  -5   1  11     1498.51     1451.09     51.61 o 
  -4   1  11      211.71      248.93     24.29 o 
  -3   1  11     1273.14     1360.02     45.54 o 
  -2   1  11     3602.94     3652.02     97.14 o 
  -1   1  11      291.03      291.43     30.36 o 
   0   1  11       88.17       57.68     27.32 o 
   1   1  11      309.15      312.68     30.36 o 
   2   1  11     3648.75     3697.55    121.43 o 
   3   1  11     1273.61     1396.45     39.46 o 
   4   1  11      210.31      224.65     24.29 o 
   5   1  11     1509.57     1411.63     45.54 o 
   6   1  11       70.93      106.25     72.86 o 
   7   1  11       38.42       85.00    106.25 o 
   8   1  11       65.53       78.93    133.57 o 
  -8   2  11      222.39      364.29    188.22 o 
  -7   2  11      509.95      570.72    133.57 o 
  -6   2  11      327.28      324.83     60.72 o 
  -5   2  11      118.02      103.22     27.32 o 
  -4   2  11      396.47      394.65     33.39 o 
  -3   2  11      998.02     1114.12     45.54 o 
  -2   2  11     1644.27     1630.20     57.68 o 
  -1   2  11     1310.26     1378.23     51.61 o 
   0   2  11     1339.38     1399.48     48.57 o 
   1   2  11     1321.68     1281.09     48.57 o 
   2   2  11     1602.38     1581.63     60.72 o 
   3   2  11      969.82      925.91     36.43 o 
   4   2  11      378.01      367.33     27.32 o 
   5   2  11      115.57      106.25     21.25 o 
   6   2  11      333.45      367.33     72.86 o 
   7   2  11      513.14      373.40    121.43 o 
   8   2  11      224.97       94.11    109.29 o 
  -8   3  11      217.69       42.50     94.11 o 
  -7   3  11      119.39      148.75    121.43 o 
  -6   3  11       98.99       51.61     57.68 o 
  -5   3  11       53.28       54.64     33.39 o 
  -4   3  11      419.06      409.83     33.39 o 
  -3   3  11      114.72      160.90     27.32 o 
  -2   3  11     6360.70     6475.27    163.93 o 
  -1   3  11     1532.69     1627.17     51.61 o 
   0   3  11     2959.94     2659.32     85.00 o 
   1   3  11     1539.94     1590.74     60.72 o 
   2   3  11     6368.83     6423.67    142.68 o 
   3   3  11      113.40      115.36     21.25 o 
   4   3  11      423.00      394.65     27.32 o 
   5   3  11       53.93       30.36     24.29 o 
   6   3  11       99.72       18.21    121.43 o 
   7   3  11      119.57       51.61     78.93 o 
   8   3  11      217.09      212.50    130.54 o 
  -8   4  11        2.46       42.50    170.00 o 
  -7   4  11      188.79      106.25    145.72 o 
  -6   4  11      310.20      264.11     54.64 o 
  -5   4  11      506.91      400.72     42.50 o 
  -4   4  11      197.82      218.57     30.36 o 
  -3   4  11     1040.74      947.16     42.50 o 
  -2   4  11     3099.74     3145.05     81.97 o 
  -1   4  11      766.70      761.98     36.43 o 
   0   4  11     1762.88     1845.74     48.57 o 
   1   4  11      746.59      725.55     30.36 o 
   2   4  11     3102.12     3333.26     88.04 o 
   3   4  11     1059.94      989.66     42.50 o 
   4   4  11      196.62      182.15     30.36 o 
   5   4  11      486.09      479.65     30.36 o 
   6   4  11      303.35      315.72     97.14 o 
   7   4  11      186.01      121.43     94.11 o 
   8   4  11        2.30       48.57    100.18 o 
  -8   5  11       74.82       97.14    121.43 o 
  -7   5  11       35.52      -24.29    157.86 o 
  -6   5  11     1400.36     1696.99    145.72 o 
  -5   5  11      291.95      248.93     39.46 o 
  -4   5  11     1441.78     1593.77     66.79 o 
  -3   5  11     1811.74     1915.56     66.79 o 
  -2   5  11     2413.39     2510.57     78.93 o 
  -1   5  11     1051.84     1202.16     45.54 o 
   0   5  11     2616.62     2835.40     91.07 o 
   1   5  11     1064.89     1129.30     54.64 o 
   2   5  11     2393.06     2410.39     66.79 o 
   3   5  11     1807.18     1848.78     69.82 o 
   4   5  11     1428.52     1441.99     60.72 o 
   5   5  11      289.09      285.36     30.36 o 
   6   5  11     1396.95     1523.95     69.82 o 
   7   5  11       35.89       60.72    109.29 o 
   8   5  11       75.27      130.54    127.50 o 
  -8   6  11       11.57       57.68    179.11 o 
  -7   6  11       52.10       24.29    121.43 o 
  -6   6  11      244.60      130.54     78.93 o 
  -5   6  11       15.34        9.11     33.39 o 
  -4   6  11      475.61      604.12     48.57 o 
  -3   6  11       96.79      106.25     33.39 o 
  -2   6  11      368.30      385.54     48.57 o 
  -1   6  11     1964.90     1870.03     85.00 o 
   0   6  11      647.25      695.19     51.61 o 
   1   6  11     1986.44     1848.78     78.93 o 
   2   6  11      372.06      391.61     33.39 o 
   3   6  11       86.04       72.86     30.36 o 
   4   6  11      475.20      385.54     48.57 o 
   5   6  11       16.46       30.36     24.29 o 
   6   6  11      245.53      170.00     45.54 o 
   7   6  11       50.63       88.04     91.07 o 
   8   6  11       10.74      -42.50     97.14 o 
  -8   7  11       33.97     -127.50    206.43 o 
  -7   7  11      204.82      212.50    145.72 o 
  -6   7  11      756.42      771.08    100.18 o 
  -5   7  11      523.76      522.15     54.64 o 
  -4   7  11      923.37      801.44     63.75 o 
  -3   7  11     1803.45     1879.14     75.89 o 
  -2   7  11     2518.66     2628.97     88.04 o 
  -1   7  11      281.49      321.79     48.57 o 
   0   7  11        6.90       36.43     33.39 o 
   1   7  11      275.06      248.93     30.36 o 
   2   7  11     2499.30     2295.03     88.04 o 
   3   7  11     1790.19     1751.63     66.79 o 
   4   7  11      944.33      916.80     66.79 o 
   5   7  11      505.35      382.51     36.43 o 
   6   7  11      754.99      825.73     69.82 o 
   7   7  11      201.89      103.22     85.00 o 
   8   7  11       34.60       39.46    142.68 o 
  -8   8  11       18.64      273.22    203.40 o 
  -7   8  11      116.41      264.11    109.29 o 
  -6   8  11       52.70       54.64     63.75 o 
  -5   8  11      449.92      336.97     60.72 o 
  -4   8  11     2242.79     2431.64    148.75 o 
  -3   8  11      203.24      148.75     33.39 o 
  -2   8  11     2365.80     2434.68     75.89 o 
  -1   8  11      251.41      233.75     45.54 o 
   0   8  11        3.24      -12.14     42.50 o 
   1   8  11      256.57      273.22     30.36 o 
   2   8  11     2362.62     2200.93     81.97 o 
   3   8  11      193.62      191.25     36.43 o 
   4   8  11     2286.30     2210.03    130.54 o 
   5   8  11      437.44      349.11     39.46 o 
   6   8  11       52.81       88.04     54.64 o 
   7   8  11      115.94       81.97    106.25 o 
   8   8  11       18.41      -48.57    115.36 o 
  -8   9  11       19.45      -88.04    197.32 o 
  -7   9  11      291.48      227.68    170.00 o 
  -6   9  11     1224.08     1326.63    106.25 o 
  -5   9  11      849.49      728.58    109.29 o 
  -4   9  11      414.56      443.22     48.57 o 
  -3   9  11      544.03      522.15     45.54 o 
  -2   9  11      808.53      947.16     42.50 o 
  -1   9  11      109.31      124.47     39.46 o 
   0   9  11      381.14      391.61     27.32 o 
   1   9  11       97.15      115.36     27.32 o 
   2   9  11      779.63      749.83     51.61 o 
   3   9  11      532.37      516.08     45.54 o 
   4   9  11      400.08      397.68     54.64 o 
   5   9  11      857.11      813.58     57.68 o 
   6   9  11     1220.02     1262.88    100.18 o 
   7   9  11      298.60      470.54    136.61 o 
   8   9  11       19.74      -85.00    139.64 o 
  -7  10  11       52.26      300.54    157.86 o 
  -6  10  11      302.71      367.33     72.86 o 
  -5  10  11       95.31       88.04     54.64 o 
  -4  10  11      484.54      525.19     63.75 o 
  -3  10  11      848.73      859.12     60.72 o 
  -2  10  11      181.65      133.57     30.36 o 
  -1  10  11      781.90      816.62     39.46 o 
   0  10  11      685.73      695.19     42.50 o 
   1  10  11      785.84      774.12     60.72 o 
   2  10  11      184.79      127.50     48.57 o 
   3  10  11      845.22      898.58     72.86 o 
   4  10  11      484.61      476.61     51.61 o 
   5  10  11       95.96      182.15     45.54 o 
   6  10  11      299.90      224.65     63.75 o 
   7  10  11       53.76      106.25    100.18 o 
  -7  11  11      159.82      154.82    163.93 o 
  -6  11  11      962.72     1147.52     94.11 o 
  -5  11  11      205.19      261.08     66.79 o 
  -4  11  11      452.98      364.29     60.72 o 
  -3  11  11      873.70      883.41     63.75 o 
  -2  11  11      777.21      722.51     45.54 o 
  -1  11  11      380.99      373.40     30.36 o 
   0  11  11      292.24      537.33    100.18 o 
   1  11  11      384.78      376.43     42.50 o 
   2  11  11      794.37      837.87     81.97 o 
   3  11  11      875.92      810.55     60.72 o 
   4  11  11      467.77      431.08     54.64 o 
   5  11  11      208.37      212.50     54.64 o 
   6  11  11      964.04     1141.45    121.43 o 
   7  11  11      164.63       33.39    112.32 o 
  -7  12  11       45.41     -182.15    182.15 o 
  -6  12  11      254.26      227.68     69.82 o 
  -5  12  11      371.79      297.50     69.82 o 
  -4  12  11       63.66      127.50     54.64 o 
  -3  12  11     1371.75     1457.16     81.97 o 
  -2  12  11     1050.72     1086.80     63.75 o 
  -1  12  11      291.89      397.68     51.61 o 
   0  12  11      399.46      452.33     88.04 o 
   1  12  11      296.54      288.40     45.54 o 
   2  12  11     1080.53      971.44     94.11 o 
   3  12  11     1345.25     1275.02     60.72 o 
   4  12  11       63.36      136.61     54.64 o 
   5  12  11      377.79      197.32     60.72 o 
   6  12  11      261.32      194.29     91.07 o 
   7  12  11       47.25      121.43    124.47 o 
  -7  13  11       47.94       42.50    185.18 o 
  -6  13  11      112.75       81.97     60.72 o 
  -5  13  11      129.54      176.07     51.61 o 
  -4  13  11      446.58      403.76     66.79 o 
  -3  13  11       62.03       39.46     48.57 o 
  -2  13  11     1619.06     1542.17     75.89 o 
  -1  13  11     1612.20     1730.38    100.18 o 
   0  13  11     3520.72     3536.66    148.75 o 
   1  13  11     1626.83     1593.77     97.14 o 
   2  13  11     1618.24     1566.45     69.82 o 
   3  13  11       63.17       66.79     36.43 o 
   4  13  11      437.87      519.11     69.82 o 
   5  13  11      128.11      139.64     63.75 o 
   6  13  11      112.51      245.90    100.18 o 
   7  13  11       48.64      -39.46    194.29 o 
  -6  14  11      118.57       91.07     85.00 o 
  -5  14  11       11.92       36.43     60.72 o 
  -4  14  11        2.76       69.82     54.64 o 
  -3  14  11      636.78      725.55     69.82 o 
  -2  14  11        0.54     -106.25    106.25 o 
  -1  14  11      179.15       66.79    115.36 o 
   0  14  11      666.59      740.73    145.72 o 
   1  14  11      187.19      233.75     45.54 o 
   2  14  11        0.64        9.11     30.36 o 
   3  14  11      662.33      752.87     63.75 o 
   4  14  11        3.01      -33.39     48.57 o 
   5  14  11       10.07       81.97     66.79 o 
   6  14  11      121.44      -48.57    179.11 o 
  -6  15  11      246.21      303.58    100.18 o 
  -5  15  11      142.30      309.65     81.97 o 
  -4  15  11       31.99      -36.43     57.68 o 
  -3  15  11      613.79      774.12     69.82 o 
  -2  15  11       11.08       12.14     45.54 o 
  -1  15  11     1787.11     1903.42    148.75 o 
   0  15  11     1315.12     1366.09    133.57 o 
   1  15  11     1805.63     1654.49    103.22 o 
   2  15  11       10.50      -36.43     60.72 o 
   3  15  11      612.07      582.87    109.29 o 
   4  15  11       29.33      173.04    109.29 o 
   5  15  11      147.10      127.50     94.11 o 
   6  15  11      238.87        3.04    185.18 o 
  -6  16  11        4.40       24.29     97.14 o 
  -5  16  11       34.21       33.39     75.89 o 
  -4  16  11      135.37      346.08    103.22 o 
  -3  16  11      242.86      297.50    112.32 o 
  -2  16  11       49.92       -6.07     48.57 o 
  -1  16  11      111.44      100.18     94.11 o 
   0  16  11      571.29      531.26    112.32 o 
   1  16  11      106.24      103.22     85.00 o 
   2  16  11       52.14      197.32     94.11 o 
   3  16  11      236.80      170.00     91.07 o 
   4  16  11      135.47      142.68     88.04 o 
   5  16  11       36.01       42.50     94.11 o 
   6  16  11        3.77      355.18    188.22 o 
  -5  17  11      175.25      188.22     97.14 o 
  -4  17  11      312.33      321.79     81.97 o 
  -3  17  11      114.25      200.36    103.22 o 
  -2  17  11      371.00      361.26    103.22 o 
  -1  17  11      239.12      170.00     97.14 o 
   0  17  11     1459.00     1791.10    170.00 o 
   1  17  11      239.76      349.11    100.18 o 
   2  17  11      370.17      506.97    100.18 o 
   3  17  11      114.06       66.79    100.18 o 
   4  17  11      317.41      428.04    133.57 o 
   5  17  11      178.83      133.57    112.32 o 
  -5  18  11      124.78      282.33    121.43 o 
  -4  18  11      431.68      588.94    142.68 o 
  -3  18  11      129.30      166.97    112.32 o 
  -2  18  11      262.70      176.07     81.97 o 
  -1  18  11      371.37      364.29    115.36 o 
   0  18  11      225.44      239.82    103.22 o 
   1  18  11      372.63      412.86    112.32 o 
   2  18  11      252.89      251.97    115.36 o 
   3  18  11      133.81      106.25    100.18 o 
   4  18  11      441.90      300.54    127.50 o 
   5  18  11      127.56       -3.04    103.22 o 
  -4  19  11        6.70       51.61    139.64 o 
  -3  19  11      134.29      185.18    118.39 o 
  -2  19  11      548.33      692.15    142.68 o 
  -1  19  11      388.56      464.47    142.68 o 
   0  19  11       80.09      206.43    103.22 o 
   1  19  11      386.99      455.36    115.36 o 
   2  19  11      539.13      655.72    139.64 o 
   3  19  11      140.92      112.32    121.43 o 
   4  19  11        6.35       57.68    118.39 o 
  -4  20  11      133.52      194.29    136.61 o 
  -3  20  11      144.24      206.43    124.47 o 
  -2  20  11      100.74       45.54    118.39 o 
  -1  20  11       36.05      -33.39    130.54 o 
   0  20  11        1.24      -54.64     78.93 o 
   1  20  11       36.29      145.72    173.04 o 
   2  20  11       97.00      157.86    163.93 o 
   3  20  11      139.73      349.11    148.75 o 
   4  20  11      136.61      340.01    142.68 o 
  -3  21  11       12.01     -142.68    142.68 o 
  -2  21  11       34.87      -33.39    121.43 o 
  -1  21  11       51.97       27.32     97.14 o 
   0  21  11       44.29       69.82    136.61 o 
   1  21  11       51.60       -3.04    127.50 o 
   2  21  11       35.21      109.29    124.47 o 
   3  21  11       10.91       57.68    148.75 o 
  -2  22  11       39.59      -78.93    145.72 o 
  -1  22  11      150.79      230.72    151.79 o 
   0  22  11       39.81      -57.68    133.57 o 
   1  22  11      152.11      251.97    133.57 o 
   2  22  11       39.75      233.75     97.14 o 
   0   0  12      956.50      989.66     57.68 o 
   1   0  12       73.29      103.22     30.36 o 
   2   0  12      194.18      233.75     39.46 o 
   3   0  12      526.68      579.83     33.39 o 
   4   0  12      231.62      270.18     27.32 o 
   5   0  12      117.28      139.64     30.36 o 
   6   0  12      777.43      780.19     81.97 o 
   7   0  12      169.23      163.93     97.14 o 
   8   0  12       25.76      176.07    148.75 o 
  -8   1  12      239.85      163.93    133.57 o 
  -7   1  12      152.73      300.54     97.14 o 
  -6   1  12      250.55      282.33     75.89 o 
  -5   1  12      709.55      749.83     39.46 o 
  -4   1  12      400.44      415.90     30.36 o 
  -3   1  12      482.22      537.33     33.39 o 
  -2   1  12      941.01      947.16     51.61 o 
  -1   1  12      166.49      163.93     36.43 o 
   0   1  12     6008.52     5749.73    163.93 o 
   1   1  12      171.23      118.39     30.36 o 
   2   1  12      928.15      971.44     51.61 o 
   3   1  12      466.51      582.87     33.39 o 
   4   1  12      389.79      403.76     27.32 o 
   5   1  12      712.95      749.83     33.39 o 
   6   1  12      253.81      221.61     63.75 o 
   7   1  12      145.61      188.22    106.25 o 
   8   1  12      230.61       91.07    112.32 o 
  -8   2  12       24.02       69.82    157.86 o 
  -7   2  12      330.17      276.25    106.25 o 
  -6   2  12      121.08      160.90     57.68 o 
  -5   2  12      541.10      561.62     39.46 o 
  -4   2  12     1071.38     1020.02     48.57 o 
  -3   2  12     1334.04     1338.77     51.61 o 
  -2   2  12     3912.32     3782.56     94.11 o 
  -1   2  12     1340.03     1253.77     51.61 o 
   0   2  12      211.17      358.22     36.43 o 
   1   2  12     1361.13     1360.02     54.64 o 
   2   2  12     3889.82     3903.99    100.18 o 
   3   2  12     1309.15     1375.20     60.72 o 
   4   2  12     1046.45     1077.69     39.46 o 
   5   2  12      561.06      582.87     33.39 o 
   6   2  12      124.88      127.50    142.68 o 
   7   2  12      328.75      382.51    109.29 o 
   8   2  12       26.69      154.82    118.39 o 
  -8   3  12       42.26      239.82    176.07 o 
  -7   3  12      576.65      768.05    127.50 o 
  -6   3  12       29.87       60.72     51.61 o 
  -5   3  12       51.02       54.64     27.32 o 
  -4   3  12      440.87      485.72     42.50 o 
  -3   3  12      405.05      513.04     30.36 o 
  -2   3  12     2383.05     2635.04     75.89 o 
  -1   3  12     2746.79     2638.07     72.86 o 
   0   3  12      277.37      330.90     36.43 o 
   1   3  12     2716.14     2610.75     91.07 o 
   2   3  12     2366.51     2507.54     72.86 o 
   3   3  12      416.96      470.54     33.39 o 
   4   3  12      443.23      479.65     33.39 o 
   5   3  12       51.01       45.54     27.32 o 
   6   3  12       27.37      -66.79     66.79 o 
   7   3  12      579.81      810.55    127.50 o 
   8   3  12       45.09      -66.79     94.11 o 
  -8   4  12      185.01      -60.72    173.04 o 
  -7   4  12      113.65      294.47    151.79 o 
  -6   4  12      109.23      118.39     60.72 o 
  -5   4  12       32.95       18.21     30.36 o 
  -4   4  12      193.87      133.57     33.39 o 
  -3   4  12      102.71      112.32     27.32 o 
  -2   4  12       23.17       27.32     24.29 o 
  -1   4  12     1159.97     1044.30     39.46 o 
   0   4  12    13965.89    13891.63    376.43 o 
   1   4  12     1160.27     1156.62     45.54 o 
   2   4  12       25.16       30.36     24.29 o 
   3   4  12      100.18       81.97     27.32 o 
   4   4  12      201.24      130.54     33.39 o 
   5   4  12       31.85       42.50     30.36 o 
   6   4  12      116.15      121.43     88.04 o 
   7   4  12      109.98      200.36    109.29 o 
   8   4  12      183.50      233.75    124.47 o 
  -8   5  12       61.33       33.39    170.00 o 
  -7   5  12      879.28      616.26    166.97 o 
  -6   5  12      463.40      418.93     88.04 o 
  -5   5  12      873.00      737.69     60.72 o 
  -4   5  12      715.36      716.44     45.54 o 
  -3   5  12      320.69      340.01     33.39 o 
  -2   5  12      473.36      412.86     39.46 o 
  -1   5  12     1653.42     1572.52     54.64 o 
   0   5  12     9155.46     9492.82    285.36 o 
   1   5  12     1638.99     1599.85     66.79 o 
   2   5  12      480.42      513.04     33.39 o 
   3   5  12      320.08      273.22     33.39 o 
   4   5  12      715.98      607.15     42.50 o 
   5   5  12      858.30      859.12     48.57 o 
   6   5  12      464.07      558.58    100.18 o 
   7   5  12      886.12      856.08    139.64 o 
   8   5  12       59.61      233.75    133.57 o 
  -8   6  12       32.64      236.79    206.43 o 
  -7   6  12      291.04      309.65    115.36 o 
  -6   6  12      328.22      367.33     97.14 o 
  -5   6  12      426.88      343.04     54.64 o 
  -4   6  12     1559.11     1654.49     78.93 o 
  -3   6  12      935.32     1020.02     51.61 o 
  -2   6  12       57.42       97.14     39.46 o 
  -1   6  12      193.79      191.25     42.50 o 
   0   6  12      978.71      965.37     60.72 o 
   1   6  12      201.02      154.82     42.50 o 
   2   6  12       46.10       81.97     36.43 o 
   3   6  12      931.57      992.69     63.75 o 
   4   6  12     1555.46     1441.99     81.97 o 
   5   6  12      426.42      397.68     36.43 o 
   6   6  12      331.31      258.04     97.14 o 
   7   6  12      296.41      170.00    118.39 o 
   8   6  12       35.94      255.00    139.64 o 
  -8   7  12      317.96      637.51    206.43 o 
  -7   7  12       64.58     -100.18    151.79 o 
  -5   7  12      619.11      622.33     69.82 o 
  -4   7  12      190.21      133.57     48.57 o 
  -3   7  12       40.50       -6.07     36.43 o 
  -2   7  12      459.63      537.33     42.50 o 
  -1   7  12     1166.84     1065.55     75.89 o 
   0   7  12      193.04      163.93     42.50 o 
   1   7  12     1176.77     1156.62     66.79 o 
   2   7  12      465.65      418.93     39.46 o 
   3   7  12       41.57       39.46     36.43 o 
   4   7  12      185.00      267.15     48.57 o 
   5   7  12      617.26      549.47     42.50 o 
   6   7  12       99.49       48.57     48.57 o 
   7   7  12       63.31      179.11    124.47 o 
   8   7  12      311.04      224.65    118.39 o 
  -8   8  12      159.42       72.86    203.40 o 
  -7   8  12       84.15       30.36    163.93 o 
  -6   8  12      649.15      500.90    124.47 o 
  -5   8  12      504.35      370.36     63.75 o 
  -4   8  12     1941.46     1769.85    124.47 o 
  -3   8  12      847.16      783.23     63.75 o 
  -2   8  12      440.88      452.33     42.50 o 
  -1   8  12      989.63      892.51     63.75 o 
   0   8  12     2856.63     2741.29    148.75 o 
   1   8  12      974.00     1065.55     48.57 o 
   2   8  12      461.71      409.83     42.50 o 
   3   8  12      859.96      922.87     63.75 o 
   4   8  12     1961.45     2006.64    133.57 o 
   5   8  12      505.15      497.86     45.54 o 
   6   8  12      637.07      555.54     63.75 o 
   7   8  12       86.82       78.93    109.29 o 
   8   8  12      156.25      251.97    118.39 o 
  -8   9  12      154.49     -170.00    170.00 o 
  -7   9  12       48.00       57.68    109.29 o 
  -6   9  12      366.77      330.90    106.25 o 
  -5   9  12      282.81      227.68     85.00 o 
  -4   9  12     1752.96     1933.78    136.61 o 
  -3   9  12      602.11      503.94     60.72 o 
  -2   9  12      722.58      661.80     57.68 o 
  -1   9  12      872.76      634.47     72.86 o 
   0   9  12       74.22      139.64     94.11 o 
   1   9  12      875.19      928.94     51.61 o 
   2   9  12      711.58      798.40     54.64 o 
   3   9  12      597.62      564.65     48.57 o 
   4   9  12     1745.91     1718.24    121.43 o 
   5   9  12      272.85      179.11     45.54 o 
   6   9  12      378.85      379.47    106.25 o 
   7   9  12       45.22      118.39    115.36 o 
   8   9  12      155.90      197.32    127.50 o 
  -7  10  12       25.87       18.21    109.29 o 
  -6  10  12       95.50       27.32     72.86 o 
  -5  10  12      175.47      151.79    118.39 o 
  -4  10  12      126.35      203.40     54.64 o 
  -3  10  12     3655.89     3673.27    139.64 o 
  -2  10  12     1352.28     1393.41     60.72 o 
  -1  10  12      430.15      370.36     97.14 o 
   0  10  12      320.38      309.65     24.29 o 
   1  10  12      433.61      428.04     45.54 o 
   2  10  12     1348.21     1253.77     85.00 o 
   3  10  12     3650.16     3570.05    166.97 o 
   4  10  12      125.96      261.08     60.72 o 
   5  10  12      182.47      163.93     54.64 o 
   6  10  12       93.36        0.00     97.14 o 
   7  10  12       24.27      124.47    106.25 o 
  -7  11  12       27.78      -91.07    154.82 o 
  -6  11  12      371.73      306.61     69.82 o 
  -5  11  12      281.73      485.72    124.47 o 
  -4  11  12      428.97      330.90     69.82 o 
  -3  11  12      863.64      786.26     60.72 o 
  -2  11  12      144.02      109.29     27.32 o 
  -1  11  12      514.88      519.11     24.29 o 
   0  11  12      492.59      537.33     39.46 o 
   1  11  12      510.23      446.26     45.54 o 
   2  11  12      146.81      130.54     48.57 o 
   3  11  12      868.48      892.51     75.89 o 
   4  11  12      425.62      346.08     51.61 o 
   5  11  12      280.67      343.04     60.72 o 
   6  11  12      367.53      321.79    109.29 o 
   7  11  12       26.43      118.39    121.43 o 
  -7  12  12       47.25     -106.25    157.86 o 
  -6  12  12       44.71       36.43     69.82 o 
  -5  12  12      312.09      330.90     75.89 o 
  -4  12  12       49.95      103.22     51.61 o 
  -3  12  12      837.31      722.51     57.68 o 
  -2  12  12      634.23      628.40     42.50 o 
  -1  12  12        7.53       51.61     21.25 o 
   0  12  12     4668.42     4738.82    179.11 o 
   1  12  12        5.64       18.21     42.50 o 
   2  12  12      608.51      601.08     66.79 o 
   3  12  12      833.76      810.55     51.61 o 
   4  12  12       51.15      -33.39     51.61 o 
   5  12  12      323.72      421.97     60.72 o 
   6  12  12       42.97       72.86     91.07 o 
   7  12  12       45.93      330.90    130.54 o 
  -7  13  12       29.31        9.11    188.22 o 
  -6  13  12       18.78      109.29     81.97 o 
  -5  13  12       49.71        9.11     63.75 o 
  -4  13  12       42.77       12.14     54.64 o 
  -3  13  12      388.30      385.54     48.57 o 
  -2  13  12       33.41       66.79     30.36 o 
  -1  13  12     2815.68     2674.50    136.61 o 
   0  13  12      193.55      218.57     27.32 o 
   1  13  12     2772.20     3123.80    151.79 o 
   2  13  12       31.68       36.43     54.64 o 
   3  13  12      377.72      227.68     45.54 o 
   4  13  12       43.87       51.61     51.61 o 
   5  13  12       50.52       51.61     63.75 o 
   6  13  12       19.16       97.14     88.04 o 
   7  13  12       30.34       94.11    200.36 o 
  -6  14  12       42.82       21.25     75.89 o 
  -5  14  12      248.93      233.75     97.14 o 
  -4  14  12      122.45      160.90     57.68 o 
  -3  14  12      168.09      248.93     51.61 o 
  -2  14  12     1063.70      971.44     69.82 o 
  -1  14  12      417.76      352.15     51.61 o 
   0  14  12      554.69      622.33     42.50 o 
   1  14  12      427.83      318.75     57.68 o 
   2  14  12     1069.42     1020.02     57.68 o 
   3  14  12      169.47      136.61     48.57 o 
   4  14  12      130.42       57.68     60.72 o 
   5  14  12      240.85      197.32     60.72 o 
   6  14  12       45.31       -3.04    163.93 o 
  -6  15  12      210.82      191.25     94.11 o 
  -5  15  12      112.92      136.61     81.97 o 
  -4  15  12       77.35      200.36    103.22 o 
  -3  15  12        7.14      -39.46     45.54 o 
  -2  15  12      309.90      303.58     48.57 o 
  -1  15  12      162.61      303.58    151.79 o 
   0  15  12       66.34       42.50     78.93 o 
   1  15  12      163.27      130.54     48.57 o 
   2  15  12      317.32      258.04     97.14 o 
   3  15  12        6.94       33.39     85.00 o 
   4  15  12       79.54       72.86     78.93 o 
   5  15  12      106.84       97.14     85.00 o 
   6  15  12      212.44      282.33    179.11 o 
  -6  16  12       90.55      124.47     97.14 o 
  -5  16  12      224.15      300.54     88.04 o 
  -4  16  12      375.26      160.90    112.32 o 
  -3  16  12        6.28       48.57     94.11 o 
  -2  16  12      456.43      573.76    151.79 o 
  -1  16  12      282.69      282.33     94.11 o 
   0  16  12      299.96      148.75    100.18 o 
   1  16  12      278.76      230.72     94.11 o 
   2  16  12      464.90      519.11    103.22 o 
   3  16  12        4.96       88.04     94.11 o 
   4  16  12      375.51      391.61    115.36 o 
   5  16  12      219.87      239.82     91.07 o 
   6  16  12       88.60      173.04    206.43 o 
  -5  17  12      101.89       69.82     97.14 o 
  -4  17  12       81.33       91.07     75.89 o 
  -3  17  12      161.31      170.00    103.22 o 
  -2  17  12      267.39       91.07    103.22 o 
  -1  17  12       80.46       97.14     78.93 o 
   0  17  12       35.66      221.61     88.04 o 
   1  17  12       86.85       15.18     69.82 o 
   2  17  12      265.78      191.25    103.22 o 
   3  17  12      156.03      212.50    100.18 o 
   4  17  12       81.14       60.72    109.29 o 
   5  17  12      100.74      209.47    127.50 o 
  -5  18  12      239.45      294.47    139.64 o 
  -4  18  12       45.07       88.04    121.43 o 
  -3  18  12      520.25      397.68    130.54 o 
  -2  18  12      639.05      746.80    127.50 o 
  -1  18  12      172.52      264.11    112.32 o 
   0  18  12       85.63       45.54     97.14 o 
   1  18  12      178.51      154.82    106.25 o 
   2  18  12      652.69      722.51    124.47 o 
   3  18  12      532.62      573.76    121.43 o 
   4  18  12       42.61      130.54    109.29 o 
   5  18  12      244.35        0.00    127.50 o 
  -4  19  12      188.83      279.29    139.64 o 
  -3  19  12       45.04       12.14    118.39 o 
  -2  19  12        1.54      -72.86    103.22 o 
  -1  19  12      144.72      -27.32    112.32 o 
   0  19  12      486.44      561.62    121.43 o 
   1  19  12      141.47      112.32    115.36 o 
   2  19  12        0.97      -42.50    115.36 o 
   3  19  12       45.90       27.32    115.36 o 
   4  19  12      184.90      267.15    124.47 o 
  -4  20  12       15.48       36.43    136.61 o 
  -3  20  12      342.10      221.61    148.75 o 
  -2  20  12      484.27      403.76    145.72 o 
  -1  20  12      263.88      333.93    130.54 o 
   0  20  12        1.52     -100.18    100.18 o 
   1  20  12      261.46      258.04     97.14 o 
   2  20  12      478.58      400.72    115.36 o 
   3  20  12      337.87      367.33    154.82 o 
   4  20  12       15.39      279.29    142.68 o 
  -3  21  12       82.45      -27.32    148.75 o 
  -2  21  12        3.62       54.64    133.57 o 
  -1  21  12       52.59      166.97    124.47 o 
   0  21  12       55.39       30.36    100.18 o 
   1  21  12       52.18     -127.50    160.90 o 
   2  21  12        3.68      -88.04    136.61 o 
   3  21  12       85.32      133.57    151.79 o 
  -2  22  12       48.67       97.14    148.75 o 
  -1  22  12        6.16      112.32    118.39 o 
   0  22  12       37.87       63.75    139.64 o 
   1  22  12        7.27      242.86    148.75 o 
   2  22  12       49.66      157.86    148.75 o 
   1   0  13      682.08      658.76     45.54 o 
   2   0  13       71.10       42.50     27.32 o 
   3   0  13        9.86       -6.07     24.29 o 
   4   0  13     1150.01     1153.59     39.46 o 
   5   0  13      759.69      643.58     33.39 o 
   6   0  13      389.38      503.94     85.00 o 
   7   0  13       76.37      182.15    118.39 o 
   8   0  13       51.08      166.97    142.68 o 
  -8   1  13       23.03      188.22    133.57 o 
  -7   1  13       66.12       85.00    115.36 o 
  -6   1  13       81.12      109.29     57.68 o 
  -5   1  13      445.87      412.86     39.46 o 
  -4   1  13      529.65      601.08     33.39 o 
  -3   1  13       68.63       51.61     27.32 o 
  -2   1  13     3325.86     3327.19    100.18 o 
  -1   1  13     3732.52     3633.80    130.54 o 
   0   1  13       35.81       97.14     30.36 o 
   1   1  13     3797.33     4028.45    109.29 o 
   2   1  13     3328.30     3287.73    112.32 o 
   3   1  13       71.02       72.86     24.29 o 
   4   1  13      534.39      573.76     33.39 o 
   5   1  13      434.05      488.76     33.39 o 
   6   1  13       82.03      -39.46     63.75 o 
   7   1  13       63.05      -57.68    106.25 o 
   8   1  13       23.50      -24.29    133.57 o 
  -8   2  13      183.54      200.36    139.64 o 
  -7   2  13      438.91      546.44    130.54 o 
  -6   2  13       37.43      136.61     57.68 o 
  -5   2  13      758.95      737.69     45.54 o 
  -4   2  13        0.46       21.25     24.29 o 
  -3   2  13      509.47      476.61     36.43 o 
  -2   2  13      813.97      780.19     42.50 o 
  -1   2  13     3112.61     3463.80     97.14 o 
   0   2  13      229.74      324.83     33.39 o 
   1   2  13     3170.52     3214.87     94.11 o 
   2   2  13      819.78      846.98     42.50 o 
   3   2  13      497.08      549.47     39.46 o 
   4   2  13        0.64      -21.25     21.25 o 
   5   2  13      738.74      710.37     36.43 o 
   6   2  13       36.75     -124.47    124.47 o 
   7   2  13      452.58      382.51    124.47 o 
   8   2  13      188.45      273.22    124.47 o 
  -8   3  13      444.05      746.80    245.90 o 
  -7   3  13      234.87      303.58    115.36 o 
  -6   3  13       28.54       94.11     57.68 o 
  -5   3  13        0.03      -15.18     36.43 o 
  -4   3  13      903.66      919.84     66.79 o 
  -3   3  13     1001.74     1007.87     45.54 o 
  -2   3  13     1135.89     1080.73     45.54 o 
  -1   3  13     1133.54     1186.98     60.72 o 
   0   3  13     2258.97     2419.50     85.00 o 
   1   3  13     1140.69     1262.88     48.57 o 
   2   3  13     1141.40     1150.55     45.54 o 
   3   3  13     1000.86     1041.27     42.50 o 
   4   3  13      929.71      980.55     48.57 o 
   5   3  13        0.17       30.36     27.32 o 
   6   3  13       26.16     -130.54    130.54 o 
   7   3  13      240.48      373.40    118.39 o 
   8   3  13      442.53      203.40    142.68 o 
  -8   4  13      172.82      118.39    176.07 o 
  -7   4  13        9.60       15.18    154.82 o 
  -6   4  13       89.50      206.43    115.36 o 
  -5   4  13      692.18      704.30     60.72 o 
  -4   4  13      121.49      127.50     36.43 o 
  -3   4  13      483.19      540.37     36.43 o 
  -2   4  13     1368.51     1353.95     51.61 o 
  -1   4  13     4971.61     5045.43    127.50 o 
   0   4  13      861.70      810.55     51.61 o 
   1   4  13     5056.73     5367.22    170.00 o 
   2   4  13     1378.76     1420.74     57.68 o 
   3   4  13      496.48      482.69     36.43 o 
   4   4  13      116.94      121.43     27.32 o 
   5   4  13      671.54      701.26     42.50 o 
   6   4  13       86.89       88.04     91.07 o 
   7   4  13        9.66       27.32    100.18 o 
   8   4  13      169.21       18.21    133.57 o 
  -8   5  13       76.21        0.00    173.04 o 
  -7   5  13        7.40       69.82    145.72 o 
  -6   5  13        1.20      -69.82     81.97 o 
  -5   5  13      198.44      194.29     42.50 o 
  -4   5  13       57.95       42.50     33.39 o 
  -3   5  13      638.56      601.08     39.46 o 
  -2   5  13      493.03      361.26     36.43 o 
  -1   5  13     6427.59     6529.92    157.86 o 
   0   5  13       37.01       12.14     12.14 o 
   1   5  13     6454.37     6718.14    163.93 o 
   2   5  13      510.57      397.68     30.36 o 
   3   5  13      646.92      658.76     39.46 o 
   4   5  13       58.98       54.64     30.36 o 
   5   5  13      203.85      197.32     48.57 o 
   6   5  13        1.48      -57.68     81.97 o 
   7   5  13        7.04       18.21    106.25 o 
   8   5  13       77.55      443.22    139.64 o 
  -8   6  13      164.47      112.32    148.75 o 
  -7   6  13      168.19       88.04    136.61 o 
  -6   6  13       29.16      -66.79     66.79 o 
  -5   6  13     2185.88     2024.85    166.97 o 
  -4   6  13      854.21      886.44     60.72 o 
  -3   6  13      847.64      904.66     48.57 o 
  -2   6  13     1536.23     1630.20     66.79 o 
  -1   6  13      299.52      327.86     48.57 o 
   0   6  13      204.81      251.97     39.46 o 
   1   6  13      293.92      297.50     39.46 o 
   2   6  13     1560.81     1663.60     85.00 o 
   3   6  13      859.42      755.90     54.64 o 
   4   6  13      866.77      813.58     66.79 o 
   5   6  13     2193.56     2258.60    100.18 o 
   6   6  13       27.12      166.97     94.11 o 
   7   6  13      172.40      182.15    103.22 o 
   8   6  13      162.89      200.36    142.68 o 
  -8   7  13      698.23      789.30    200.36 o 
  -7   7  13      753.49      755.90    188.22 o 
  -5   7  13      231.41      248.93     78.93 o 
  -4   7  13      355.46      434.11     66.79 o 
  -3   7  13      457.33      403.76     48.57 o 
  -2   7  13      232.82      176.07     42.50 o 
  -1   7  13      431.92      455.36     48.57 o 
   0   7  13      843.81      755.90     60.72 o 
   1   7  13      410.41      394.65     42.50 o 
   2   7  13      234.28      340.01     48.57 o 
   3   7  13      459.47      485.72     51.61 o 
   4   7  13      358.03      321.79     60.72 o 
   5   7  13      227.15      218.57     36.43 o 
   6   7  13      284.07      503.94    112.32 o 
   7   7  13      747.98      974.48    142.68 o 
   8   7  13      703.82      640.55    170.00 o 
  -8   8  13       41.40      -36.43    121.43 o 
  -7   8  13      109.94      163.93    157.86 o 
  -6   8  13      153.06      -39.46     85.00 o 
  -5   8  13     1012.76      928.94     85.00 o 
  -4   8  13     1431.65     1502.70    103.22 o 
  -3   8  13      994.87     1135.37     66.79 o 
  -2   8  13      737.98      673.94     63.75 o 
  -1   8  13     2652.33     2565.22    109.29 o 
   0   8  13        9.56       12.14     42.50 o 
   1   8  13     2662.38     2622.90    127.50 o 
   2   8  13      753.74      719.47     54.64 o 
   3   8  13     1025.80     1016.98     63.75 o 
   4   8  13     1421.11     1481.45    118.39 o 
   5   8  13     1006.22      925.91     60.72 o 
   6   8  13      157.08      163.93     91.07 o 
   7   8  13      107.76       85.00    124.47 o 
   8   8  13       44.81       12.14    148.75 o 
  -7   9  13      185.08      176.07    163.93 o 
  -6   9  13      223.78      349.11     94.11 o 
  -5   9  13      769.13      622.33    121.43 o 
  -4   9  13     1119.91      922.87     97.14 o 
  -3   9  13       19.84       75.89     54.64 o 
  -2   9  13      893.32     1111.09     94.11 o 
  -1   9  13      176.77       75.89     81.97 o 
   0   9  13        2.99       78.93     63.75 o 
   1   9  13      176.55      221.61     33.39 o 
   2   9  13      885.55      916.80     54.64 o 
   3   9  13       21.84       51.61     42.50 o 
   4   9  13     1107.43      986.62     91.07 o 
   5   9  13      773.17      713.40     60.72 o 
   6   9  13      228.89      403.76    103.22 o 
   7   9  13      189.93      -57.68    115.36 o 
  -7  10  13       31.76      -24.29    139.64 o 
  -6  10  13      227.47      312.68    106.25 o 
  -5  10  13      374.36      191.25     91.07 o 
  -4  10  13      245.36      221.61    109.29 o 
  -3  10  13     1878.04     1906.46    130.54 o 
  -2  10  13     1556.49     1539.13     97.14 o 
  -1  10  13     1145.30     1445.02    176.07 o 
   0  10  13     1399.40     1703.06    176.07 o 
   1  10  13     1139.36     1138.41     63.75 o 
   2  10  13     1518.59     1557.34     97.14 o 
   3  10  13     1865.82     1785.03    112.32 o 
   4  10  13      246.67      358.22     88.04 o 
   5  10  13      369.74      264.11     54.64 o 
   6  10  13      225.11      403.76     97.14 o 
   7  10  13       31.61      -48.57    103.22 o 
  -7  11  13      162.93      285.36    170.00 o 
  -6  11  13       46.04       42.50     60.72 o 
  -5  11  13       37.52       15.18    121.43 o 
  -4  11  13      337.84      425.01    118.39 o 
  -3  11  13     1175.20     1147.52     97.14 o 
  -2  11  13      285.37      212.50     63.75 o 
  -1  11  13     3941.44     3791.66    176.07 o 
   0  11  13      846.24      683.05    124.47 o 
   1  11  13     3988.44     4028.45    157.86 o 
   2  11  13      270.39      182.15     51.61 o 
   3  11  13     1182.13     1244.66    115.36 o 
   4  11  13      346.45      400.72     57.68 o 
   5  11  13       38.33       12.14     60.72 o 
   6  11  13       45.15      -42.50     91.07 o 
   7  11  13      159.31      115.36    118.39 o 
  -7  12  13       17.21      248.93    179.11 o 
  -6  12  13       66.93       54.64     75.89 o 
  -5  12  13      138.02      209.47    157.86 o 
  -4  12  13      129.07      124.47    106.25 o 
  -3  12  13      202.70      248.93     48.57 o 
  -2  12  13      159.48      157.86     27.32 o 
  -1  12  13     1573.54     1712.17     97.14 o 
   0  12  13     2587.19     2537.89    109.29 o 
   1  12  13     1555.96     1539.13    100.18 o 
   2  12  13      152.77      209.47     54.64 o 
   3  12  13      206.36      191.25     60.72 o 
   4  12  13      125.87      166.97     60.72 o 
   5  12  13      141.32      142.68     60.72 o 
   6  12  13       65.43       45.54     91.07 o 
   7  12  13       15.77      197.32    118.39 o 
  -7  13  13      152.77      476.61    233.75 o 
  -6  13  13       79.07       -9.11     78.93 o 
  -5  13  13      211.36      179.11     91.07 o 
  -4  13  13       33.65       63.75     63.75 o 
  -3  13  13      199.89      170.00     42.50 o 
  -2  13  13      108.41      115.36     27.32 o 
  -1  13  13      285.92      261.08     57.68 o 
   0  13  13       25.32       15.18     27.32 o 
   1  13  13      286.02      239.82     45.54 o 
   2  13  13      108.31      130.54     54.64 o 
   3  13  13      198.94      166.97     42.50 o 
   4  13  13       29.79        3.04     54.64 o 
   5  13  13      212.93      166.97     66.79 o 
   6  13  13       80.12      -15.18     94.11 o 
   7  13  13      154.07      288.40    209.47 o 
  -6  14  13       45.00      136.61     85.00 o 
  -5  14  13       13.50       66.79     97.14 o 
  -4  14  13      561.95      664.83     85.00 o 
  -3  14  13      826.62      868.23     78.93 o 
  -2  14  13      440.32      437.15     39.46 o 
  -1  14  13     1385.91     1423.77     57.68 o 
   0  14  13       31.21        3.04     24.29 o 
   1  14  13     1383.53     1399.48     91.07 o 
   2  14  13      444.88      431.08     45.54 o 
   3  14  13      829.09      798.40     69.82 o 
   4  14  13      558.65      564.65     72.86 o 
   5  14  13       15.65       88.04     60.72 o 
   6  14  13       47.28      -15.18    160.90 o 
  -6  15  13       37.27      -78.93     85.00 o 
  -5  15  13      369.29      273.22    109.29 o 
  -4  15  13       56.24      -57.68     91.07 o 
  -3  15  13      331.64      330.90    145.72 o 
  -2  15  13      349.41      321.79     45.54 o 
  -1  15  13       68.26       78.93     30.36 o 
   0  15  13      335.46      352.15    142.68 o 
   1  15  13       69.41      273.22     85.00 o 
   2  15  13      356.39      330.90     97.14 o 
   3  15  13      321.57      270.18     97.14 o 
   4  15  13       54.83      154.82     97.14 o 
   5  15  13      379.65      406.79    103.22 o 
   6  15  13       39.46      176.07    163.93 o 
  -6  16  13       33.17       39.46     88.04 o 
  -5  16  13       75.62      148.75     85.00 o 
  -4  16  13      159.46      136.61    109.29 o 
  -3  16  13      343.12      349.11    112.32 o 
  -2  16  13      104.15      -42.50     94.11 o 
  -1  16  13      424.02      464.47     94.11 o 
   0  16  13     1390.90     1326.63    121.43 o 
   1  16  13      410.83      282.33    112.32 o 
   2  16  13      112.71      100.18     85.00 o 
   3  16  13      347.81      434.11    100.18 o 
   4  16  13      153.50      388.58    109.29 o 
   5  16  13       78.68      163.93     94.11 o 
   6  16  13       31.81      130.54    209.47 o 
  -5  17  13       14.27      -24.29     88.04 o 
  -4  17  13      128.13      306.61    121.43 o 
  -3  17  13       42.32      258.04    103.22 o 
  -2  17  13        7.19       97.14    100.18 o 
  -1  17  13      117.02      163.93    100.18 o 
   0  17  13       29.78       78.93    100.18 o 
   1  17  13      113.56      182.15     81.97 o 
   2  17  13        7.55       33.39     72.86 o 
   3  17  13       39.22      312.68    109.29 o 
   4  17  13      133.69       69.82    106.25 o 
   5  17  13       14.14     -106.25    106.25 o 
  -5  18  13       59.51      154.82    151.79 o 
  -4  18  13      641.24      634.47    145.72 o 
  -3  18  13       32.76      142.68    106.25 o 
  -2  18  13      322.42      440.19    121.43 o 
  -1  18  13       14.78       78.93    118.39 o 
   0  18  13       41.67      136.61    109.29 o 
   1  18  13       14.49       42.50     94.11 o 
   2  18  13      333.55      400.72    115.36 o 
   3  18  13       33.49      200.36    109.29 o 
   4  18  13      636.18      585.90    136.61 o 
   5  18  13       61.35       97.14    124.47 o 
  -4  19  13      135.47      191.25    115.36 o 
  -3  19  13      241.51      403.76    139.64 o 
  -2  19  13       44.43       48.57    100.18 o 
  -1  19  13      406.47      761.98    133.57 o 
   0  19  13       26.27      248.93    112.32 o 
   1  19  13      400.10      379.47    136.61 o 
   2  19  13       42.16      142.68    115.36 o 
   3  19  13      241.30      264.11    121.43 o 
   4  19  13      134.04      -21.25    124.47 o 
  -4  20  13       64.90      346.08    166.97 o 
  -3  20  13      103.60      130.54    139.64 o 
  -2  20  13      532.56      719.47    136.61 o 
  -1  20  13      183.31      251.97    136.61 o 
   0  20  13      125.19       30.36    130.54 o 
   1  20  13      188.70      173.04    136.61 o 
   2  20  13      533.61      503.94    151.79 o 
   3  20  13      105.16      148.75    133.57 o 
   4  20  13       60.87      118.39    145.72 o 
  -3  21  13       16.00      -42.50    112.32 o 
  -2  21  13      146.23      124.47    115.36 o 
  -1  21  13       83.66      139.64    124.47 o 
   0  21  13        7.32       -9.11    130.54 o 
   1  21  13       82.53      291.43    112.32 o 
   2  21  13      148.79      109.29    127.50 o 
   3  21  13       17.42      -66.79    133.57 o 
  -2  22  13       33.79     -130.54    136.61 o 
  -1  22  13       87.15      112.32    145.72 o 
   0  22  13       63.31      -24.29    160.90 o 
   1  22  13       88.41      -33.39    139.64 o 
   2  22  13       36.23       12.14    142.68 o 
   0   0  14      573.35      558.58     72.86 o 
   1   0  14        2.51       63.75     33.39 o 
   2   0  14     2865.17     2999.33    106.25 o 
   3   0  14     1533.21     1545.20     51.61 o 
   4   0  14      157.79      151.79     27.32 o 
   5   0  14        3.41      -12.14     24.29 o 
   6   0  14      117.32      109.29     66.79 o 
   7   0  14       14.45      -57.68    112.32 o 
   8   0  14      207.22      421.97    115.36 o 
  -8   1  14      451.65      570.72    151.79 o 
  -7   1  14      126.83     -103.22    103.22 o 
  -6   1  14        5.51      -42.50     54.64 o 
  -5   1  14      163.63      188.22     36.43 o 
  -4   1  14        7.36       -6.07     21.25 o 
  -3   1  14     1056.60     1144.48     48.57 o 
  -2   1  14     3497.92     3825.06    148.75 o 
  -1   1  14     1175.38     1171.80     60.72 o 
   0   1  14     1653.83     1657.52     63.75 o 
   1   1  14     1218.42     1347.88     63.75 o 
   2   1  14     3522.40     3670.23    109.29 o 
   3   1  14     1074.26     1165.73     63.75 o 
   4   1  14        7.90        0.00     24.29 o 
   5   1  14      166.29      185.18     30.36 o 
   6   1  14        6.37       27.32     54.64 o 
   7   1  14      122.67       78.93    118.39 o 
   8   1  14      451.82      215.54    148.75 o 
  -8   2  14       86.44      349.11    151.79 o 
  -7   2  14      180.56      245.90     97.14 o 
  -6   2  14      171.53      318.75     69.82 o 
  -5   2  14       31.41      -12.14     39.46 o 
  -4   2  14       87.52      118.39     30.36 o 
  -3   2  14     2160.11     2255.57     81.97 o 
  -2   2  14     1968.54     2058.24     63.75 o 
  -1   2  14    11996.92    12006.43    300.54 o 
   0   2  14     1204.45     1153.59     57.68 o 
   1   2  14    11949.78    12206.79    312.68 o 
   2   2  14     1982.41     1912.53     75.89 o 
   3   2  14     2143.02     2128.07     75.89 o 
   4   2  14       81.52       88.04     27.32 o 
   5   2  14       32.84       33.39     27.32 o 
   6   2  14      169.62      273.22    151.79 o 
   7   2  14      179.60      330.90    124.47 o 
   8   2  14       88.06      103.22    124.47 o 
  -8   3  14       86.45      282.33    157.86 o 
  -7   3  14        5.99      200.36    112.32 o 
  -6   3  14      203.89      182.15     66.79 o 
  -5   3  14      601.83      561.62     45.54 o 
  -4   3  14      236.98      251.97     36.43 o 
  -3   3  14      866.00      825.73     42.50 o 
  -2   3  14      197.47      224.65     30.36 o 
  -1   3  14     1570.58     1903.42     69.82 o 
   0   3  14     3834.68     3970.77    115.36 o 
   1   3  14     1553.07     1648.42     66.79 o 
   2   3  14      193.95      185.18     27.32 o 
   3   3  14      900.48      935.01     42.50 o 
   4   3  14      246.77      236.79     33.39 o 
   5   3  14      598.66      640.55     36.43 o 
   6   3  14      209.32      233.75    142.68 o 
   7   3  14        4.04       54.64    106.25 o 
   8   3  14       87.39       24.29    121.43 o 
  -8   4  14       25.47      191.25    157.86 o 
  -7   4  14      134.59       63.75    154.82 o 
  -6   4  14      144.03      148.75     78.93 o 
  -5   4  14      509.94      449.29     51.61 o 
  -4   4  14      704.32      722.51     57.68 o 
  -3   4  14      803.87      749.83     45.54 o 
  -2   4  14     1066.29     1065.55     48.57 o 
  -1   4  14     1888.76     1845.74     60.72 o 
   0   4  14     5807.26     5950.09    163.93 o 
   1   4  14     1894.44     1945.92     69.82 o 
   2   4  14     1046.70     1020.02     45.54 o 
   3   4  14      817.41      822.69     42.50 o 
   4   4  14      721.50      746.80     42.50 o 
   5   4  14      499.29      443.22     42.50 o 
   6   4  14      145.50      418.93    163.93 o 
   7   4  14      128.57      151.79    106.25 o 
   8   4  14       23.97      182.15    136.61 o 
  -8   5  14       21.64      154.82    188.22 o 
  -7   5  14       32.49       42.50    109.29 o 
  -6   5  14      419.48      412.86     75.89 o 
  -5   5  14      373.11      333.93     60.72 o 
  -4   5  14       25.92       18.21     33.39 o 
  -3   5  14      617.15      698.22     45.54 o 
  -2   5  14      894.75      947.16     51.61 o 
  -1   5  14     1341.13     1265.91     48.57 o 
   0   5  14     1115.57     1168.77     39.46 o 
   1   5  14     1400.49     1344.84     45.54 o 
   2   5  14      904.16      947.16     45.54 o 
   3   5  14      632.10      701.26     39.46 o 
   4   5  14       23.91       21.25     33.39 o 
   5   5  14      371.17      355.18     42.50 o 
   6   5  14      418.46      506.97    151.79 o 
   7   5  14       32.28     -109.29    109.29 o 
   8   5  14       21.74       39.46    103.22 o 
  -8   6  14       55.80      118.39    170.00 o 
  -7   6  14       65.83      267.15    176.07 o 
  -6   6  14      491.92      470.54     91.07 o 
  -5   6  14      305.37      355.18     78.93 o 
  -4   6  14      603.26      585.90     54.64 o 
  -3   6  14      300.63      273.22     36.43 o 
  -2   6  14     1647.03     1754.67     69.82 o 
  -1   6  14     2291.76     2364.86     75.89 o 
   0   6  14     2711.52     2938.61     97.14 o 
   1   6  14     2301.39     2577.36     94.11 o 
   2   6  14     1659.96     1584.67     85.00 o 
   3   6  14      308.49      346.08     48.57 o 
   4   6  14      588.23      573.76     63.75 o 
   5   6  14      305.20      215.54     45.54 o 
   6   6  14      499.75      476.61    109.29 o 
   7   6  14       61.72       18.21    106.25 o 
   8   6  14       54.77      -91.07     91.07 o 
  -8   7  14       87.94       42.50    188.22 o 
  -7   7  14      366.91      176.07    145.72 o 
  -6   7  14      278.09      242.86    112.32 o 
  -5   7  14      761.74      758.94    100.18 o 
  -4   7  14      107.68       88.04     51.61 o 
  -3   7  14     1014.57     1156.62     81.97 o 
  -2   7  14      345.95      218.57     48.57 o 
  -1   7  14      373.45      361.26     51.61 o 
   0   7  14       50.69       60.72     39.46 o 
   1   7  14      365.40      321.79     45.54 o 
   2   7  14      353.76      330.90     54.64 o 
   3   7  14     1035.23      941.09     81.97 o 
   4   7  14      102.03      151.79     48.57 o 
   5   7  14      771.85      673.94     60.72 o 
   6   7  14      273.11       81.97     85.00 o 
   7   7  14      376.69      382.51    118.39 o 
   8   7  14       87.02       27.32    124.47 o 
  -8   8  14        0.51      -54.64    188.22 o 
  -7   8  14        9.48     -151.79    151.79 o 
  -5   8  14      138.14      -75.89     75.89 o 
  -4   8  14      503.84      397.68     72.86 o 
  -3   8  14      275.69      221.61     48.57 o 
  -2   8  14      376.33      321.79     63.75 o 
  -1   8  14      169.17      179.11     57.68 o 
   0   8  14      492.16      367.33    103.22 o 
   1   8  14      162.33      118.39     57.68 o 
   2   8  14      369.36      476.61     72.86 o 
   3   8  14      262.68      224.65     57.68 o 
   4   8  14      513.14      412.86     63.75 o 
   5   8  14      137.50      109.29     48.57 o 
   6   8  14      389.45      218.57    112.32 o 
   7   8  14       10.61      -69.82    106.25 o 
   8   8  14        0.68      -85.00    148.75 o 
  -7   9  14      126.14      -36.43    154.82 o 
  -6   9  14      785.40     1083.77    136.61 o 
  -5   9  14      626.34      567.69    130.54 o 
  -4   9  14      509.87      425.01     85.00 o 
  -3   9  14      731.40      816.62     78.93 o 
  -2   9  14     1015.30      968.41     81.97 o 
  -1   9  14      896.24     1262.88    139.64 o 
   0   9  14       25.36       57.68     69.82 o 
   1   9  14      908.94      810.55    118.39 o 
   2   9  14     1017.03      789.30    124.47 o 
   3   9  14      709.14      761.98     69.82 o 
   4   9  14      519.27      318.75    109.29 o 
   5   9  14      639.19      640.55     75.89 o 
   6   9  14      778.72     1053.41    127.50 o 
   7   9  14      125.15     -118.39    118.39 o 
  -7  10  14       31.84       12.14    151.79 o 
  -6  10  14      360.29       85.00    112.32 o 
  -5  10  14      100.19      -94.11    118.39 o 
  -4  10  14      518.08      485.72    136.61 o 
  -3  10  14     1145.37     1071.62     97.14 o 
  -2  10  14     1869.79     1979.31    115.36 o 
  -1  10  14      879.29      837.87    121.43 o 
   0  10  14     1585.40     1958.06    170.00 o 
   1  10  14      866.76      922.87    127.50 o 
   2  10  14     1871.30     1836.63    109.29 o 
   3  10  14     1104.96     1117.16     88.04 o 
   4  10  14      526.48      604.12     91.07 o 
   5  10  14      105.17      170.00     57.68 o 
   6  10  14      362.95      482.69    103.22 o 
   7  10  14       29.96       15.18    106.25 o 
  -7  11  14      193.71      -15.18    188.22 o 
  -6  11  14        3.10     -109.29    109.29 o 
  -5  11  14       36.96       36.43     97.14 o 
  -4  11  14      625.53      752.87    133.57 o 
  -3  11  14      173.95      224.65     72.86 o 
  -2  11  14     2684.69     2659.32    127.50 o 
  -1  11  14     1753.82     1605.92    197.32 o 
   0  11  14      515.89      373.40    106.25 o 
   1  11  14     1750.09     1797.17     94.11 o 
   2  11  14     2686.95     2610.75    133.57 o 
   3  11  14      175.24       97.14     63.75 o 
   4  11  14      622.78      670.90     85.00 o 
   5  11  14       35.94      -57.68     57.68 o 
   6  11  14        3.12       21.25     78.93 o 
   7  11  14      190.94      173.04    121.43 o 
  -7  12  14       17.05      224.65    133.57 o 
  -6  12  14       27.34      115.36     72.86 o 
  -5  12  14      231.57      415.90    127.50 o 
  -4  12  14      497.01      698.22    139.64 o 
  -3  12  14      722.17      743.76     91.07 o 
  -2  12  14     2049.77     2152.35    121.43 o 
  -1  12  14       97.01       69.82     45.54 o 
   0  12  14      419.29      218.57    109.29 o 
   1  12  14       94.91      100.18     39.46 o 
   2  12  14     2041.23     1939.85    130.54 o 
   3  12  14      734.79      689.12     78.93 o 
   4  12  14      501.34      431.08     60.72 o 
   5  12  14      236.54      294.47     57.68 o 
   6  12  14       28.28       12.14    100.18 o 
   7  12  14       16.36      -24.29    115.36 o 
  -7  13  14        7.77      -66.79    185.18 o 
  -6  13  14      127.99       -3.04     81.97 o 
  -5  13  14      515.51      822.69    179.11 o 
  -4  13  14      127.04      209.47    121.43 o 
  -3  13  14      254.94      245.90    139.64 o 
  -2  13  14      142.74      100.18     57.68 o 
  -1  13  14      616.11      661.80     63.75 o 
   0  13  14      446.43      431.08    115.36 o 
   1  13  14      619.25      631.44     57.68 o 
   2  13  14      142.92      151.79     57.68 o 
   3  13  14      266.39      306.61     66.79 o 
   4  13  14      127.52      218.57     60.72 o 
   5  13  14      502.64      567.69     69.82 o 
   6  13  14      132.85      224.65    109.29 o 
   7  13  14        9.59      239.82    248.93 o 
  -6  14  14       92.89      148.75     78.93 o 
  -5  14  14      170.96      188.22    100.18 o 
  -4  14  14       49.21       33.39    130.54 o 
  -3  14  14      299.16      379.47    145.72 o 
  -2  14  14      104.65      212.50     69.82 o 
  -1  14  14      650.69      670.90     72.86 o 
   0  14  14      243.87      251.97     24.29 o 
   1  14  14      646.74      686.08     60.72 o 
   2  14  14      107.57      258.04    118.39 o 
   3  14  14      293.19      233.75     60.72 o 
   4  14  14       52.63      106.25     63.75 o 
   5  14  14      171.27      103.22     78.93 o 
   6  14  14       90.58      227.68    182.15 o 
  -6  15  14      180.57      112.32     81.97 o 
  -5  15  14       12.83      -94.11     94.11 o 
  -4  15  14      135.80      267.15    109.29 o 
  -3  15  14       89.47      276.25    139.64 o 
  -2  15  14       26.13     -103.22    118.39 o 
  -1  15  14      990.71     1275.02    179.11 o 
   0  15  14      201.97      -85.00    130.54 o 
   1  15  14      994.55     1132.34    185.18 o 
   2  15  14       28.51       30.36     81.97 o 
   3  15  14       82.22      170.00     94.11 o 
   4  15  14      135.85       88.04    103.22 o 
   5  15  14       12.67        9.11    103.22 o 
   6  15  14      184.11     -100.18    182.15 o 
  -6  16  14      141.09      160.90     97.14 o 
  -5  16  14      164.33      127.50     85.00 o 
  -4  16  14      117.92      297.50    115.36 o 
  -3  16  14      320.03      170.00    112.32 o 
  -2  16  14      613.65      743.76    157.86 o 
  -1  16  14       18.67      -57.68    130.54 o 
   0  16  14      248.69      394.65    139.64 o 
   1  16  14       20.09       -6.07     85.00 o 
   2  16  14      600.62      537.33    112.32 o 
   3  16  14      312.69      185.18     91.07 o 
   4  16  14      121.46      242.86     97.14 o 
   5  16  14      156.42      115.36     88.04 o 
  -5  17  14      572.05      865.19    109.29 o 
  -4  17  14        9.52      115.36    112.32 o 
  -3  17  14       24.91       81.97    106.25 o 
  -2  17  14      648.33      801.44    121.43 o 
  -1  17  14      560.07      628.40    133.57 o 
   0  17  14     1970.73     1842.71    185.18 o 
   1  17  14      556.14      516.08    109.29 o 
   2  17  14      647.96      913.76    136.61 o 
   3  17  14       23.78       72.86     91.07 o 
   4  17  14        8.11       48.57    103.22 o 
   5  17  14      584.28      628.40    136.61 o 
  -5  18  14      157.98      370.36    139.64 o 
  -4  18  14       17.57       88.04    121.43 o 
  -3  18  14       45.76      -60.72    118.39 o 
  -2  18  14      572.16      510.01    127.50 o 
  -1  18  14       78.56      160.90    109.29 o 
   0  18  14      130.39      230.72    106.25 o 
   1  18  14       83.17      -15.18    106.25 o 
   2  18  14      577.94      610.19    121.43 o 
   3  18  14       47.26       57.68    109.29 o 
   4  18  14       17.28       12.14    121.43 o 
   5  18  14      156.86        9.11    139.64 o 
  -4  19  14      147.41      258.04    130.54 o 
  -3  19  14      157.42      157.86    127.50 o 
  -2  19  14      254.82      428.04    121.43 o 
  -1  19  14       83.27      361.26    176.07 o 
   0  19  14        0.84      -24.29    115.36 o 
   1  19  14       78.67      -30.36    118.39 o 
   2  19  14      257.77       75.89    115.36 o 
   3  19  14      160.53      330.90    124.47 o 
   4  19  14      148.59      -15.18    139.64 o 
  -3  20  14      128.21       -6.07    127.50 o 
  -2  20  14       41.46       91.07    118.39 o 
  -1  20  14      118.33      148.75     97.14 o 
   0  20  14       71.44      203.40    121.43 o 
   1  20  14      117.58        9.11    127.50 o 
   2  20  14       41.45       12.14    127.50 o 
   3  20  14      136.56      248.93    136.61 o 
  -3  21  14       52.33       85.00    160.90 o 
  -2  21  14      265.58      455.36    157.86 o 
  -1  21  14       50.33      136.61    118.39 o 
   0  21  14       23.20      309.65    130.54 o 
   1  21  14       55.83       51.61    139.64 o 
   2  21  14      271.06      106.25    139.64 o 
   3  21  14       55.59     -136.61    136.61 o 
  -1  22  14        8.68     -106.25    118.39 o 
   0  22  14       34.69       66.79    130.54 o 
   1  22  14        9.07      -27.32    142.68 o 
   1   0  15      193.80      160.90     51.61 o 
   2   0  15        0.08      -36.43     42.50 o 
   3   0  15       76.26       78.93     27.32 o 
   4   0  15        2.83       45.54     24.29 o 
   5   0  15       70.05      115.36     30.36 o 
   6   0  15       10.36      -39.46     69.82 o 
   7   0  15      169.47      352.15     97.14 o 
   8   0  15        1.11      -88.04    124.47 o 
  -8   1  15       51.92      218.57    115.36 o 
  -7   1  15      318.72      258.04    118.39 o 
  -6   1  15       69.95      163.93     66.79 o 
  -5   1  15      759.71      740.73     51.61 o 
  -4   1  15      101.91      103.22     27.32 o 
  -3   1  15      931.57      889.48     51.61 o 
  -2   1  15      217.03      160.90     39.46 o 
  -1   1  15     1258.83     1287.16     97.14 o 
   0   1  15      838.65      765.01     54.64 o 
   1   1  15     1235.92     1381.27     69.82 o 
   2   1  15      215.42      258.04     39.46 o 
   3   1  15      937.47      953.23     48.57 o 
   4   1  15      103.01       45.54     27.32 o 
   5   1  15      740.89      667.87     39.46 o 
   6   1  15       71.46      242.86     63.75 o 
   7   1  15      315.42      279.29    133.57 o 
   8   1  15       50.06      151.79    127.50 o 
  -8   2  15       25.27      -48.57    136.61 o 
  -7   2  15       65.74      -66.79    106.25 o 
  -6   2  15      173.74      173.04     66.79 o 
  -5   2  15      348.99      270.18     42.50 o 
  -4   2  15      912.63      907.69     48.57 o 
  -3   2  15      615.23      616.26     39.46 o 
  -2   2  15      781.30      786.26     42.50 o 
  -1   2  15      655.63      558.58     42.50 o 
   0   2  15     3910.53     3864.52    112.32 o 
   1   2  15      641.28      598.04     42.50 o 
   2   2  15      768.25      874.30     48.57 o 
   3   2  15      629.82      689.12     48.57 o 
   4   2  15      919.81      916.80     42.50 o 
   5   2  15      361.15      349.11     36.43 o 
   6   2  15      178.79      221.61     78.93 o 
   7   2  15       68.80      343.04    121.43 o 
   8   2  15       25.07       51.61    106.25 o 
  -8   3  15       75.62      385.54    176.07 o 
  -7   3  15       94.30      230.72    121.43 o 
  -6   3  15      307.44      367.33     75.89 o 
  -5   3  15        0.49       36.43     33.39 o 
  -4   3  15      343.11      428.04     42.50 o 
  -3   3  15      310.14      358.22     39.46 o 
  -2   3  15     2594.79     2677.54     78.93 o 
  -1   3  15       37.60       15.18     27.32 o 
   0   3  15      886.53      871.26     51.61 o 
   1   3  15       33.52      106.25     33.39 o 
   2   3  15     2617.97     2650.22     91.07 o 
   3   3  15      324.42      300.54     30.36 o 
   4   3  15      338.27      364.29     42.50 o 
   5   3  15        0.77       -9.11     30.36 o 
   6   3  15      315.46      406.79    124.47 o 
   7   3  15       90.30       63.75     88.04 o 
   8   3  15       72.96      379.47    124.47 o 
  -8   4  15      106.56       88.04    197.32 o 
  -7   4  15       12.58      -33.39    100.18 o 
  -6   4  15      393.53      200.36     63.75 o 
  -5   4  15      958.21      916.80     81.97 o 
  -4   4  15      323.80      212.50     48.57 o 
  -3   4  15     2640.21     2519.68     81.97 o 
  -2   4  15      323.05      321.79     33.39 o 
  -1   4  15     1945.13     1785.03     57.68 o 
   0   4  15      571.18      604.12     42.50 o 
   1   4  15     1926.61     1742.53     72.86 o 
   2   4  15      328.39      367.33     33.39 o 
   3   4  15     2651.14     2501.47     85.00 o 
   4   4  15      320.11      303.58     36.43 o 
   5   4  15      953.52     1026.09     60.72 o 
   6   4  15      393.91      355.18    173.04 o 
   7   4  15       15.50      -94.11    106.25 o 
   8   4  15      106.41      -54.64    136.61 o 
  -8   5  15       34.58       91.07    212.50 o 
  -7   5  15        5.68      139.64    160.90 o 
  -6   5  15       84.44       -9.11     72.86 o 
  -5   5  15      156.17      142.68     57.68 o 
  -4   5  15      950.81      886.44     66.79 o 
  -3   5  15      121.11      139.64     36.43 o 
  -2   5  15      352.84      370.36     33.39 o 
  -1   5  15      780.23      807.51     36.43 o 
   0   5  15      211.06      203.40     21.25 o 
   1   5  15      781.21      768.05     33.39 o 
   2   5  15      356.83      394.65     33.39 o 
   3   5  15      123.22      127.50     30.36 o 
   4   5  15      942.13      837.87     57.68 o 
   5   5  15      156.64      191.25     57.68 o 
   6   5  15       90.78      -30.36    127.50 o 
   7   5  15        5.35       -9.11    103.22 o 
   8   5  15       36.17      212.50    145.72 o 
  -8   6  15      202.21       12.14    197.32 o 
  -7   6  15      240.54      455.36    163.93 o 
  -6   6  15      280.53      282.33     97.14 o 
  -5   6  15      330.16      361.26     69.82 o 
  -4   6  15      344.74      355.18     54.64 o 
  -3   6  15      754.39      865.19     60.72 o 
  -2   6  15      573.65      698.22     42.50 o 
  -1   6  15      347.29      373.40     33.39 o 
   0   6  15       29.70       54.64     36.43 o 
   1   6  15      370.48      425.01     45.54 o 
   2   6  15      580.31      528.22     48.57 o 
   3   6  15      740.09      728.58     57.68 o 
   4   6  15      345.37      330.90     39.46 o 
   5   6  15      336.05      412.86     51.61 o 
   6   6  15      274.08       78.93    142.68 o 
   7   6  15      240.47      288.40    121.43 o 
   8   6  15      198.37      327.86    148.75 o 
  -8   7  15        6.55       78.93    236.79 o 
  -7   7  15      138.48      142.68    160.90 o 
  -6   7  15       19.00      -21.25     78.93 o 
  -5   7  15      741.21      616.26    112.32 o 
  -4   7  15      424.26      461.44     69.82 o 
  -3   7  15      920.91      853.05     81.97 o 
  -2   7  15      223.12      200.36     63.75 o 
  -1   7  15      812.37      752.87     81.97 o 
   0   7  15      789.34      722.51     63.75 o 
   1   7  15      817.12      856.08     75.89 o 
   2   7  15      226.47      227.68     57.68 o 
   3   7  15      899.00      707.33     72.86 o 
   4   7  15      422.73      376.43     63.75 o 
   5   7  15      738.68      716.44     91.07 o 
   6   7  15       17.42       18.21     88.04 o 
   7   7  15      133.67      127.50    115.36 o 
   8   7  15        5.66      127.50    148.75 o 
  -7   8  15      254.92       91.07    148.75 o 
  -5   8  15      235.47      376.43    100.18 o 
  -4   8  15     1014.33      765.01     91.07 o 
  -3   8  15      463.24      452.33     78.93 o 
  -2   8  15       91.09      191.25     88.04 o 
  -1   8  15      968.45     1047.34    118.39 o 
   0   8  15       29.59      -33.39     78.93 o 
   1   8  15      926.98      986.62    130.54 o 
   2   8  15      101.62      221.61     72.86 o 
   3   8  15      487.25      403.76     69.82 o 
   4   8  15     1001.72      962.34     94.11 o 
   5   8  15      233.81      315.72     78.93 o 
   6   8  15       20.60     -121.43    121.43 o 
   7   8  15      256.32      297.50    130.54 o 
  -7   9  15      147.94      233.75    166.97 o 
  -6   9  15       33.03       33.39    121.43 o 
  -5   9  15      326.62      482.69    112.32 o 
  -4   9  15      994.29     1068.59    133.57 o 
  -3   9  15      140.77       91.07    109.29 o 
  -2   9  15     1412.58     1360.02     78.93 o 
  -1   9  15      526.57      737.69    109.29 o 
   0   9  15      232.33      163.93     91.07 o 
   1   9  15      520.96      373.40     94.11 o 
   2   9  15     1425.81     1663.60    151.79 o 
   3   9  15      138.00       21.25     88.04 o 
   4   9  15     1002.63     1138.41    136.61 o 
   5   9  15      327.61      455.36     75.89 o 
   6   9  15       31.90      -51.61     94.11 o 
   7   9  15      154.76      194.29     94.11 o 
  -7  10  15      392.43      837.87    209.47 o 
  -6  10  15      163.22      230.72    115.36 o 
  -5  10  15      465.99      467.51    106.25 o 
  -4  10  15     1079.90     1016.98    133.57 o 
  -3  10  15     1254.00     1496.63    151.79 o 
  -2  10  15      358.25      251.97     60.72 o 
  -1  10  15      609.44      989.66    130.54 o 
   0  10  15     1001.72     1174.84    133.57 o 
   1  10  15      599.28      528.22    103.22 o 
   2  10  15      340.14      421.97    100.18 o 
   3  10  15     1278.52     1393.41     94.11 o 
   4  10  15     1049.74     1083.77    145.72 o 
   5  10  15      445.28      415.90     57.68 o 
   6  10  15      161.15       51.61     97.14 o 
   7  10  15      400.33      437.15    136.61 o 
  -7  11  15       21.70      -27.32    103.22 o 
  -6  11  15      198.35       60.72    118.39 o 
  -5  11  15       61.29       66.79    118.39 o 
  -4  11  15     1114.93      898.58    136.61 o 
  -3  11  15      777.16      528.22    127.50 o 
  -2  11  15      121.32      166.97     57.68 o 
  -1  11  15      143.08      221.61    112.32 o 
   0  11  15       16.20     -103.22    103.22 o 
   1  11  15      144.24      194.29     94.11 o 
   2  11  15      120.83       24.29     45.54 o 
   3  11  15      780.20      746.80     75.89 o 
   4  11  15     1111.46     1092.87    127.50 o 
   5  11  15       64.98      106.25     57.68 o 
   6  11  15      194.42      103.22     94.11 o 
   7  11  15       19.01      -24.29    127.50 o 
  -7  12  15       13.77       94.11    179.11 o 
  -6  12  15      154.04      -24.29    130.54 o 
  -5  12  15       47.67      127.50    127.50 o 
  -4  12  15       29.47      160.90    106.25 o 
  -3  12  15     1439.00     1375.20    179.11 o 
  -2  12  15      951.71      777.15     88.04 o 
  -1  12  15      838.39      774.12     88.04 o 
   0  12  15       88.29      142.68    130.54 o 
   1  12  15      814.35      585.90    103.22 o 
   2  12  15      959.69      904.66     69.82 o 
   3  12  15     1412.18     1250.73    118.39 o 
   4  12  15       26.02        3.04     69.82 o 
   5  12  15       47.95       69.82     60.72 o 
   6  12  15      152.43      282.33    100.18 o 
   7  12  15       13.54      -39.46    109.29 o 
  -6  13  15        6.19      -94.11     94.11 o 
  -5  13  15       13.96      -33.39    106.25 o 
  -4  13  15      456.73      373.40    133.57 o 
  -3  13  15      473.15      543.40    142.68 o 
  -2  13  15     1250.87     1165.73    103.22 o 
  -1  13  15      658.94      664.83     72.86 o 
   0  13  15     1180.31     1092.87    185.18 o 
   1  13  15      646.38      813.58     57.68 o 
   2  13  15     1249.12     1153.59     91.07 o 
   3  13  15      458.74      364.29    121.43 o 
   4  13  15      457.97      595.01     69.82 o 
   5  13  15       13.82       85.00     66.79 o 
   6  13  15        7.65       -6.07    106.25 o 
  -6  14  15      123.77      121.43     94.11 o 
  -5  14  15      197.22      576.79    163.93 o 
  -4  14  15       21.38     -118.39    118.39 o 
  -3  14  15      701.38      680.01    154.82 o 
  -2  14  15      314.38      415.90    145.72 o 
  -1  14  15      216.59      103.22     57.68 o 
   0  14  15     1346.13     1284.13     88.04 o 
   1  14  15      210.72      179.11     42.50 o 
   2  14  15      311.44      176.07    124.47 o 
   3  14  15      711.86      752.87     69.82 o 
   4  14  15       20.31       66.79     63.75 o 
   5  14  15      188.75      112.32     85.00 o 
   6  14  15      124.12      130.54    182.15 o 
  -6  15  15      118.05      212.50    100.18 o 
  -5  15  15      225.63      230.72    115.36 o 
  -4  15  15       23.86       57.68    130.54 o 
  -3  15  15       70.51       94.11    139.64 o 
  -2  15  15      327.44      552.51    160.90 o 
  -1  15  15      266.69       30.36    133.57 o 
   0  15  15      627.12      637.51    142.68 o 
   1  15  15      272.88      428.04    142.68 o 
   2  15  15      335.22      255.00    145.72 o 
   3  15  15       72.96      124.47     94.11 o 
   4  15  15       24.84       88.04     85.00 o 
   5  15  15      227.66      127.50     97.14 o 
  -5  16  15      309.73      179.11    118.39 o 
  -4  16  15       35.79       18.21    103.22 o 
  -3  16  15      323.42      294.47    176.07 o 
  -2  16  15      827.71     1059.48    197.32 o 
  -1  16  15      645.88      561.62    173.04 o 
   0  16  15      270.57      755.90    157.86 o 
   1  16  15      639.36      795.37    170.00 o 
   2  16  15      826.53      944.12    121.43 o 
   3  16  15      313.27      157.86    100.18 o 
   4  16  15       36.31      121.43    121.43 o 
   5  16  15      300.80      537.33    121.43 o 
  -5  17  15      145.31      191.25    103.22 o 
  -4  17  15      186.35       42.50    109.29 o 
  -3  17  15      299.67      148.75    121.43 o 
  -2  17  15      198.08       24.29    115.36 o 
  -1  17  15      435.25      321.79    127.50 o 
   0  17  15       23.84      -33.39    100.18 o 
   1  17  15      443.82      440.19    121.43 o 
   2  17  15      201.98      185.18    103.22 o 
   3  17  15      304.00      388.58    118.39 o 
   4  17  15      186.01      145.72    109.29 o 
   5  17  15      138.80      103.22    118.39 o 
  -4  18  15       63.18       -6.07    133.57 o 
  -3  18  15      422.62      315.72    109.29 o 
  -2  18  15       43.83      103.22    118.39 o 
  -1  18  15      224.65      309.65    112.32 o 
   0  18  15      198.70      270.18    109.29 o 
   1  18  15      237.10      148.75    121.43 o 
   2  18  15       41.37       33.39    112.32 o 
   3  18  15      434.08      470.54    124.47 o 
   4  18  15       63.18       42.50    115.36 o 
  -4  19  15      133.93      106.25    127.50 o 
  -3  19  15      141.11      133.57    124.47 o 
  -2  19  15       22.44      -63.75    118.39 o 
  -1  19  15      241.45      133.57    154.82 o 
   0  19  15        9.30       42.50    109.29 o 
   1  19  15      250.76       57.68    112.32 o 
   2  19  15       22.11       91.07    118.39 o 
   3  19  15      141.64      -21.25    124.47 o 
   4  19  15      132.90       -3.04    130.54 o 
  -3  20  15      175.16      203.40    163.93 o 
  -2  20  15      120.71      528.22    136.61 o 
  -1  20  15       49.20      160.90    127.50 o 
   0  20  15       99.61      -21.25    121.43 o 
   1  20  15       49.51      -78.93    118.39 o 
   2  20  15      117.52      109.29    127.50 o 
   3  20  15      177.13      276.25    115.36 o 
  -2  21  15       74.69      230.72    163.93 o 
  -1  21  15      148.49       69.82    133.57 o 
   0  21  15        5.13       24.29     97.14 o 
   1  21  15      150.75       54.64    118.39 o 
   2  21  15       73.28       18.21    127.50 o 
  -1  22  15       93.37     -136.61    151.79 o 
   0  22  15       90.56      227.68    148.75 o 
   1  22  15       89.59       88.04    154.82 o 
   0   0  16      170.35      179.11     69.82 o 
   1   0  16      896.06     1056.44     81.97 o 
   2   0  16        3.18       12.14     45.54 o 
   3   0  16      177.34      182.15     33.39 o 
   4   0  16     1452.48     1451.09     54.64 o 
   5   0  16       95.73      103.22     30.36 o 
   6   0  16       85.80      151.79     75.89 o 
   7   0  16       64.06     -154.82    154.82 o 
   8   0  16      141.47      233.75    109.29 o 
  -8   1  16       60.17       78.93    103.22 o 
  -7   1  16      202.67      303.58    157.86 o 
  -6   1  16      204.25      309.65     72.86 o 
  -5   1  16      674.31      710.37     45.54 o 
  -4   1  16      799.67      843.94     45.54 o 
  -3   1  16     1451.14     1335.73     57.68 o 
  -2   1  16      432.06      400.72     42.50 o 
  -1   1  16      494.33      528.22     60.72 o 
   0   1  16       84.79      133.57     30.36 o 
   1   1  16      519.87      664.83     60.72 o 
   2   1  16      424.80      494.83     45.54 o 
   3   1  16     1497.20     1229.48     94.11 o 
   4   1  16      791.57      755.90     42.50 o 
   5   1  16      687.98      707.33     48.57 o 
   6   1  16      199.04      166.97     66.79 o 
   7   1  16      204.71      -33.39    115.36 o 
   8   1  16       57.28      109.29    136.61 o 
  -8   2  16       97.71      200.36    109.29 o 
  -7   2  16       61.71     -112.32    139.64 o 
  -6   2  16      177.06      112.32     81.97 o 
  -5   2  16      202.50      163.93     48.57 o 
  -4   2  16      102.78      118.39     30.36 o 
  -3   2  16     1373.38     1278.05     60.72 o 
  -2   2  16      507.08      437.15     39.46 o 
  -1   2  16     1287.67     1208.23     63.75 o 
   0   2  16      132.53      163.93     30.36 o 
   1   2  16     1285.28     1405.56     60.72 o 
   2   2  16      523.07      570.72     51.61 o 
   3   2  16     1350.25     1375.20     60.72 o 
   4   2  16      105.02      148.75     30.36 o 
   5   2  16      214.78      294.47     39.46 o 
   6   2  16      174.54      194.29     85.00 o 
   7   2  16       59.30      236.79    103.22 o 
   8   2  16       96.26      127.50    142.68 o 
  -8   3  16        2.43       97.14    130.54 o 
  -7   3  16       97.59     -157.86    157.86 o 
  -6   3  16       28.37       57.68     81.97 o 
  -5   3  16      115.45      151.79     48.57 o 
  -4   3  16       82.31       57.68     36.43 o 
  -3   3  16     1641.63     1666.63     72.86 o 
  -2   3  16      239.19      194.29     30.36 o 
  -1   3  16     2961.51     3044.87    103.22 o 
   0   3  16     2579.71     2777.72     97.14 o 
   1   3  16     2953.63     3178.44    109.29 o 
   2   3  16      252.74      218.57     36.43 o 
   3   3  16     1657.75     1581.63     63.75 o 
   4   3  16       76.53       36.43     39.46 o 
   5   3  16      121.54      157.86     36.43 o 
   6   3  16       28.92      112.32    136.61 o 
   7   3  16       95.89      191.25    124.47 o 
   8   3  16        2.62       -9.11    121.43 o 
  -8   4  16      120.02      239.82    142.68 o 
  -7   4  16      153.94     -103.22    139.64 o 
  -6   4  16      401.91      242.86     69.82 o 
  -5   4  16      132.16       81.97     48.57 o 
  -4   4  16     1108.88     1284.13     94.11 o 
  -3   4  16      625.04      649.65     42.50 o 
  -2   4  16      457.62      467.51     36.43 o 
  -1   4  16     1725.82     1794.13     60.72 o 
   0   4  16     1330.14     1278.05     60.72 o 
   1   4  16     1735.15     1660.56     72.86 o 
   2   4  16      476.48      522.15     36.43 o 
   3   4  16      624.04      625.37     42.50 o 
   4   4  16     1121.61     1068.59     69.82 o 
   5   4  16      131.33      112.32     42.50 o 
   6   4  16      404.10      528.22    154.82 o 
   7   4  16      153.03      133.57    118.39 o 
   8   4  16      122.61      179.11    139.64 o 
  -8   5  16      170.95      239.82    218.57 o 
  -6   5  16      261.06      327.86     85.00 o 
  -5   5  16      483.76      479.65     57.68 o 
  -4   5  16      581.28      579.83     63.75 o 
  -3   5  16      617.24      591.97     54.64 o 
  -2   5  16      831.68      947.16     48.57 o 
  -1   5  16     4306.71     4447.39    118.39 o 
   0   5  16       39.65       45.54     21.25 o 
   1   5  16     4304.83     4471.67    127.50 o 
   2   5  16      848.26      792.33     48.57 o 
   3   5  16      608.40      491.79     42.50 o 
   4   5  16      570.15      485.72     45.54 o 
   5   5  16      488.47      409.83     72.86 o 
   6   5  16      261.74      464.47    103.22 o 
   7   5  16      322.99      382.51    127.50 o 
   8   5  16      175.79       97.14    121.43 o 
  -8   6  16       54.93      513.04    221.61 o 
  -6   6  16      186.10      121.43     78.93 o 
  -5   6  16      647.54      400.72    124.47 o 
  -4   6  16      130.89      173.04     45.54 o 
  -3   6  16      393.64      412.86     48.57 o 
  -2   6  16        6.72       30.36     36.43 o 
  -1   6  16       89.11      142.68     30.36 o 
   0   6  16      210.52      242.86     42.50 o 
   1   6  16       94.97      115.36     39.46 o 
   2   6  16        8.60       45.54     24.29 o 
   3   6  16      391.48      364.29     48.57 o 
   4   6  16      124.68      127.50     45.54 o 
   5   6  16      646.23      588.94     69.82 o 
   6   6  16      184.44      458.40    160.90 o 
   7   6  16      533.03      810.55    148.75 o 
   8   6  16       54.85      -15.18    151.79 o 
  -4   7  16     1637.83     1666.63    106.25 o 
  -3   7  16     2218.29     2128.07    133.57 o 
  -2   7  16       11.60       54.64     51.61 o 
  -1   7  16      664.72      649.65     81.97 o 
   0   7  16       36.78       15.18     91.07 o 
   1   7  16      677.49      634.47     72.86 o 
   2   7  16       10.40       15.18     51.61 o 
   3   7  16     2219.70     2279.85    145.72 o 
   4   7  16     1619.78     1502.70    106.25 o 
   5   7  16      204.23       97.14     85.00 o 
   6   7  16      100.93      -66.79    145.72 o 
   7   7  16       59.54       39.46    109.29 o 
  -7   8  16      592.52     1074.66    209.47 o 
  -6   8  16       70.67      -30.36     97.14 o 
  -4   8  16      696.04      792.33    121.43 o 
  -3   8  16     3584.84     3208.80    264.11 o 
  -2   8  16      259.83      227.68     91.07 o 
  -1   8  16      836.12      771.08    103.22 o 
   0   8  16       22.84      -75.89     75.89 o 
   1   8  16      856.27      683.05    103.22 o 
   2   8  16      254.62      191.25     94.11 o 
   3   8  16     3578.17     3427.37    248.93 o 
   4   8  16      706.20      543.40     97.14 o 
   5   8  16      262.78      428.04     97.14 o 
   6   8  16       69.10       78.93    109.29 o 
   7   8  16      594.60      561.62    121.43 o 
  -7   9  16      175.75      182.15    166.97 o 
  -5   9  16      433.70      288.40    130.54 o 
  -4   9  16        7.44      -94.11     94.11 o 
  -3   9  16     4130.18     3451.66    279.29 o 
  -2   9  16      380.19      251.97     81.97 o 
  -1   9  16      467.15      415.90    106.25 o 
   0   9  16       85.62       48.57     81.97 o 
   1   9  16      460.48      370.36    100.18 o 
   2   9  16      369.94      346.08     88.04 o 
   3   9  16     4121.34     3837.20    285.36 o 
   4   9  16        7.48       33.39     85.00 o 
   5   9  16      427.27      710.37    115.36 o 
   6   9  16      170.38      321.79    106.25 o 
   7   9  16      171.43      -42.50    112.32 o 
  -7  10  16        7.18      163.93    200.36 o 
  -6  10  16      135.89      185.18    100.18 o 
  -5  10  16       50.38      163.93    112.32 o 
  -4  10  16      238.15      206.43    115.36 o 
  -3  10  16      547.09      652.69    136.61 o 
  -2  10  16      313.30      373.40     66.79 o 
  -1  10  16      525.97      409.83    103.22 o 
   0  10  16      242.39      367.33    106.25 o 
   1  10  16      531.09      570.72    112.32 o 
   2  10  16      317.19      364.29    112.32 o 
   3  10  16      560.23      725.55    118.39 o 
   4  10  16      231.97      385.54    100.18 o 
   5  10  16       49.71      163.93     63.75 o 
   6  10  16      129.37      270.18    103.22 o 
   7  10  16        6.19      191.25    124.47 o 
  -7  11  16      493.48      203.40    179.11 o 
  -5  11  16      261.17      242.86    106.25 o 
  -4  11  16      316.82      516.08    124.47 o 
  -3  11  16      372.93      552.51    115.36 o 
  -2  11  16      697.58      610.19     69.82 o 
  -1  11  16     1877.59     1803.24    185.18 o 
   0  11  16      193.36      264.11    115.36 o 
   1  11  16     1859.12     1958.06    224.65 o 
   2  11  16      695.75      661.80    130.54 o 
   3  11  16      376.82      376.43    100.18 o 
   4  11  16      306.69      291.43     97.14 o 
   5  11  16      253.74      224.65     69.82 o 
   6  11  16      223.24       85.00    112.32 o 
   7  11  16      480.79      519.11    142.68 o 
  -7  12  16      179.98       45.54    182.15 o 
  -6  12  16        6.69     -130.54    130.54 o 
  -5  12  16       62.84       97.14    115.36 o 
  -4  12  16      203.85      103.22    121.43 o 
  -3  12  16      561.60      628.40    130.54 o 
  -2  12  16      341.46      324.83     72.86 o 
  -1  12  16      414.12      497.86    127.50 o 
   0  12  16     1752.01     1948.96    179.11 o 
   1  12  16      405.63      482.69    121.43 o 
   2  12  16      331.58      479.65    130.54 o 
   3  12  16      556.94      552.51     81.97 o 
   4  12  16      199.95      315.72    124.47 o 
   5  12  16       64.38       30.36     60.72 o 
   6  12  16        6.28       33.39    106.25 o 
   7  12  16      179.95      367.33    139.64 o 
  -6  13  16        4.83       39.46    100.18 o 
  -5  13  16       30.41     -115.36    115.36 o 
  -4  13  16      216.24      327.86    145.72 o 
  -3  13  16      413.54      622.33    154.82 o 
  -2  13  16      398.15      245.90     75.89 o 
  -1  13  16      902.39      831.80     85.00 o 
   0  13  16     3376.29     3336.30    343.04 o 
   1  13  16      868.18      868.23    148.75 o 
   2  13  16      382.33      428.04     66.79 o 
   3  13  16      405.48      385.54    121.43 o 
   4  13  16      209.83      318.75     66.79 o 
   5  13  16       30.13        3.04     60.72 o 
   6  13  16        5.27      173.04    115.36 o 
  -6  14  16       73.82      191.25    103.22 o 
  -5  14  16      209.12      251.97    136.61 o 
  -4  14  16      455.66      400.72    142.68 o 
  -3  14  16      126.27      142.68    118.39 o 
  -2  14  16       92.72       21.25    130.54 o 
  -1  14  16        1.24      154.82    130.54 o 
   0  14  16       82.37       75.89    100.18 o 
   1  14  16        1.94      -94.11    109.29 o 
   2  14  16       86.36      139.64    109.29 o 
   3  14  16      129.69      236.79    109.29 o 
   4  14  16      459.97      549.47     75.89 o 
   5  14  16      210.44      279.29     94.11 o 
  -6  15  16       20.60       63.75     91.07 o 
  -5  15  16       52.49     -112.32    112.32 o 
  -4  15  16       19.15      -45.54    154.82 o 
  -3  15  16      348.87      224.65    139.64 o 
  -2  15  16       92.61      118.39    133.57 o 
  -1  15  16      153.47       94.11    115.36 o 
   0  15  16       58.98      176.07    121.43 o 
   1  15  16      154.45      236.79    139.64 o 
   2  15  16       97.41     -121.43    121.43 o 
   3  15  16      350.67      315.72    103.22 o 
   4  15  16       21.18       -3.04     94.11 o 
   5  15  16       48.13        0.00     88.04 o 
  -5  16  16       68.40      142.68    118.39 o 
  -4  16  16      281.49      312.68    109.29 o 
  -3  16  16      324.30      230.72    142.68 o 
  -2  16  16       10.92      179.11    127.50 o 
  -1  16  16      160.78      306.61    109.29 o 
   0  16  16        0.93      -69.82    154.82 o 
   1  16  16      155.84       88.04    103.22 o 
   2  16  16       10.08       54.64    109.29 o 
   3  16  16      328.33      288.40    103.22 o 
   4  16  16      276.09      206.43     94.11 o 
   5  16  16       65.81      227.68    118.39 o 
  -5  17  16       32.35      185.18    124.47 o 
  -4  17  16       43.61       88.04    124.47 o 
  -3  17  16       38.84       88.04     78.93 o 
  -2  17  16       51.44       88.04    136.61 o 
  -1  17  16      255.60      121.43    151.79 o 
   0  17  16        6.92     -133.57    133.57 o 
   1  17  16      268.14      403.76    121.43 o 
   2  17  16       55.33       54.64     97.14 o 
   3  17  16       43.31      157.86    103.22 o 
   4  17  16       41.89       97.14    103.22 o 
   5  17  16       33.46       15.18    115.36 o 
  -4  18  16        4.00     -139.64    139.64 o 
  -3  18  16      479.92      522.15    136.61 o 
  -2  18  16       85.73      224.65    121.43 o 
  -1  18  16      455.74      667.87    130.54 o 
   0  18  16        2.15      -78.93     78.93 o 
   1  18  16      454.57      352.15    100.18 o 
   2  18  16       90.40      103.22    103.22 o 
   3  18  16      477.72      567.69    124.47 o 
   4  18  16        3.43      100.18    130.54 o 
  -4  19  16       72.15     -121.43    121.43 o 
  -3  19  16       40.74      163.93    142.68 o 
  -2  19  16      156.10      124.47    118.39 o 
  -1  19  16      408.34      440.19    142.68 o 
   0  19  16       67.98       21.25    124.47 o 
   1  19  16      415.25      361.26    118.39 o 
   2  19  16      165.88      488.76    139.64 o 
   3  19  16       37.18      115.36    124.47 o 
   4  19  16       70.69       -9.11    142.68 o 
  -3  20  16       37.58      142.68    130.54 o 
  -2  20  16       25.04      -63.75    100.18 o 
  -1  20  16      303.94      300.54    142.68 o 
   0  20  16      197.60      209.47    127.50 o 
   1  20  16      300.73      160.90    145.72 o 
   2  20  16       26.14      -78.93    121.43 o 
   3  20  16       35.68       66.79    124.47 o 
  -2  21  16       39.51       81.97    148.75 o 
  -1  21  16       46.24      179.11    118.39 o 
   0  21  16      164.63      -97.14    133.57 o 
   1  21  16       47.11      -69.82    139.64 o 
   2  21  16       40.49      133.57    130.54 o 
   1   0  17     2635.04     2565.22    106.25 o 
   2   0  17      811.46      728.58     57.68 o 
   3   0  17      186.12      188.22     39.46 o 
   4   0  17       12.57       85.00     39.46 o 
   5   0  17       56.27      100.18     33.39 o 
   6   0  17       49.73      -15.18     57.68 o 
   7   0  17      282.07      388.58    194.29 o 
   8   0  17       10.24     -145.72    145.72 o 
  -8   1  17       27.50      103.22    124.47 o 
  -7   1  17       63.91      251.97    166.97 o 
  -6   1  17      152.23      136.61     78.93 o 
  -5   1  17      666.56      595.01     42.50 o 
  -4   1  17     1748.50     1827.53     72.86 o 
  -3   1  17       71.68      109.29     33.39 o 
  -2   1  17      783.70      761.98     54.64 o 
  -1   1  17      613.68      692.15     51.61 o 
   0   1  17      770.57      758.94     54.64 o 
   1   1  17      633.74      731.62     66.79 o 
   2   1  17      781.00      862.16     63.75 o 
   3   1  17       70.63       94.11     39.46 o 
   4   1  17     1742.60     1703.06     63.75 o 
   5   1  17      653.97      607.15     51.61 o 
   6   1  17      145.79      151.79     66.79 o 
   7   1  17       59.53     -121.43    136.61 o 
   8   1  17       25.77     -115.36    136.61 o 
  -8   2  17       63.19       88.04    130.54 o 
  -7   2  17      357.49      464.47    173.04 o 
  -6   2  17      293.54      330.90     88.04 o 
  -5   2  17      828.62      783.23     60.72 o 
  -4   2  17      793.59      646.62     48.57 o 
  -3   2  17      224.12      236.79     36.43 o 
  -2   2  17     1142.28     1077.69     66.79 o 
  -1   2  17     1775.41     1806.28     85.00 o 
   0   2  17     1442.89     1517.88     72.86 o 
   1   2  17     1767.82     1757.70     78.93 o 
   2   2  17     1168.51     1083.77     72.86 o 
   3   2  17      239.94      236.79     36.43 o 
   4   2  17      807.14      728.58     51.61 o 
   5   2  17      840.49      795.37     54.64 o 
   6   2  17      289.96      373.40     81.97 o 
   7   2  17      371.83      643.58    200.36 o 
   8   2  17       64.54      109.29    130.54 o 
  -8   3  17        6.24      109.29    136.61 o 
  -7   3  17      325.55      297.50    197.32 o 
  -6   3  17       21.20        9.11     78.93 o 
  -5   3  17      622.48      719.47     69.82 o 
  -4   3  17        1.57      -30.36     36.43 o 
  -3   3  17      835.30      719.47     57.68 o 
  -2   3  17      804.52      737.69     39.46 o 
  -1   3  17       41.49        0.00     36.43 o 
   0   3  17      148.15       63.75     33.39 o 
   1   3  17       38.96       54.64     33.39 o 
   2   3  17      800.37      734.65     48.57 o 
   3   3  17      821.95      859.12     51.61 o 
   4   3  17        2.53      -15.18     33.39 o 
   5   3  17      625.10      625.37     48.57 o 
   6   3  17       21.54       81.97    151.79 o 
   7   3  17      333.06      455.36    136.61 o 
   8   3  17        6.81      -51.61    106.25 o 
  -8   4  17       68.31      -85.00    212.50 o 
  -7   4  17      179.82       48.57    163.93 o 
  -6   4  17       80.08       45.54     91.07 o 
  -5   4  17      165.78      221.61     63.75 o 
  -4   4  17      590.35      613.22     57.68 o 
  -3   4  17     1643.28     1602.88     69.82 o 
  -2   4  17     2437.24     2462.00     81.97 o 
  -1   4  17     1331.24     1268.95     54.64 o 
   0   4  17      659.46      658.76     54.64 o 
   1   4  17     1320.88     1299.30     63.75 o 
   2   4  17     2423.69     2586.47     88.04 o 
   3   4  17     1677.79     1608.95     72.86 o 
   4   4  17      586.91      519.11     60.72 o 
   5   4  17      162.06      179.11     39.46 o 
   6   4  17       73.57      166.97    136.61 o 
   7   4  17      175.45      124.47    121.43 o 
   8   4  17       69.29      264.11    118.39 o 
  -8   5  17      135.27      -85.00    179.11 o 
  -6   5  17      283.37      179.11     85.00 o 
  -5   5  17      398.74      519.11     75.89 o 
  -4   5  17     1307.26     1105.02     91.07 o 
  -3   5  17     1696.94     1712.17    103.22 o 
  -2   5  17      176.64      157.86     36.43 o 
  -1   5  17     1635.15     1709.13     57.68 o 
   0   5  17     3318.88     3445.59    100.18 o 
   1   5  17     1643.90     1575.56     72.86 o 
   2   5  17      179.80      197.32     33.39 o 
   3   5  17     1706.62     1599.85     75.89 o 
   4   5  17     1325.08     1214.30     66.79 o 
   5   5  17      408.84      236.79    109.29 o 
   6   5  17      292.80      221.61    139.64 o 
   7   5  17      291.83      276.25    124.47 o 
   8   5  17      134.80      297.50    173.04 o 
  -8   6  17       34.33       94.11    133.57 o 
  -6   6  17      124.53      215.54    124.47 o 
  -5   6  17      547.62      534.29    136.61 o 
  -4   6  17     1241.06     1347.88     88.04 o 
  -3   6  17     2950.25     2890.04    136.61 o 
  -2   6  17      438.90      415.90     48.57 o 
  -1   6  17     1570.24     1663.60     66.79 o 
   0   6  17      469.18      418.93     72.86 o 
   1   6  17     1558.81     1575.56     81.97 o 
   2   6  17      441.67      455.36     33.39 o 
   3   6  17     2925.08     2880.94    100.18 o 
   4   6  17     1237.89     1250.73     69.82 o 
   5   6  17      554.00      701.26    118.39 o 
   6   6  17      122.05      239.82    173.04 o 
   7   6  17      259.77      255.00    124.47 o 
   8   6  17       34.14      106.25    133.57 o 
  -4   7  17      392.44      476.61     72.86 o 
  -3   7  17     1693.90     1763.78    103.22 o 
  -2   7  17       94.00       51.61     33.39 o 
  -1   7  17       62.54       97.14     75.89 o 
   0   7  17     1689.98     1757.70    170.00 o 
   1   7  17       60.58      -42.50     85.00 o 
   2   7  17       99.67       15.18     72.86 o 
   3   7  17     1680.67     1627.17    139.64 o 
   4   7  17      379.37      418.93     75.89 o 
   5   7  17      807.87      676.97    106.25 o 
   6   7  17       92.19      312.68    179.11 o 
   7   7  17       82.62      -18.21    118.39 o 
  -4   8  17      724.53      625.37    118.39 o 
  -3   8  17      627.92      661.80    130.54 o 
  -2   8  17      119.24      118.39     88.04 o 
  -1   8  17      667.73      561.62    115.36 o 
   0   8  17       29.94       21.25     81.97 o 
   1   8  17      666.58     1080.73    139.64 o 
   2   8  17      120.93      185.18     81.97 o 
   3   8  17      642.34      846.98    127.50 o 
   4   8  17      735.78      859.12    124.47 o 
   5   8  17      905.37      956.26    112.32 o 
   6   8  17      485.42      497.86    121.43 o 
   7   8  17       83.38      182.15    130.54 o 
  -5   9  17      167.39       51.61    100.18 o 
  -4   9  17      466.85      279.29    103.22 o 
  -3   9  17      804.47      862.16    151.79 o 
  -2   9  17     1876.28     2003.60    160.90 o 
  -1   9  17      561.34      768.05    124.47 o 
   0   9  17      683.42      749.83    130.54 o 
   1   9  17      559.48      564.65    115.36 o 
   2   9  17     1845.48     1836.63    191.25 o 
   3   9  17      799.85      995.73    157.86 o 
   4   9  17      466.38      537.33    115.36 o 
   5   9  17      164.62      215.54     97.14 o 
   6   9  17        8.05       51.61     91.07 o 
   7   9  17       15.63      -66.79    124.47 o 
  -7  10  17        5.05       15.18    191.25 o 
  -6  10  17      341.44      506.97    130.54 o 
  -5  10  17       95.15      148.75    115.36 o 
  -4  10  17      437.47      236.79    103.22 o 
  -3  10  17     1297.15     1074.66    157.86 o 
  -2  10  17     1699.36     2061.28    209.47 o 
  -1  10  17     2177.84     2106.82    197.32 o 
   0  10  17     1165.14     1080.73    173.04 o 
   1  10  17     2180.57     2288.96    251.97 o 
   2  10  17     1718.53     1663.60    170.00 o 
   3  10  17     1275.57     1129.30    157.86 o 
   4  10  17      444.81      449.29    118.39 o 
   5  10  17       93.21      188.22     94.11 o 
   6  10  17      346.17      324.83    109.29 o 
   7  10  17        5.20      -48.57    133.57 o 
  -7  11  17      199.28      -97.14    206.43 o 
  -6  11  17      178.66       54.64    127.50 o 
  -5  11  17      220.69      185.18    133.57 o 
  -4  11  17      195.22       54.64     97.14 o 
  -3  11  17      336.42      282.33    115.36 o 
  -2  11  17      857.41      804.48    100.18 o 
  -1  11  17     1153.84      992.69    160.90 o 
   0  11  17      293.24      251.97    106.25 o 
   1  11  17     1142.68     1530.02    139.64 o 
   2  11  17      836.91      853.05    151.79 o 
   3  11  17      330.71      318.75    115.36 o 
   4  11  17      181.75       91.07     81.97 o 
   5  11  17      214.73      261.08     69.82 o 
   6  11  17      170.28      139.64    106.25 o 
   7  11  17      206.15      251.97    142.68 o 
  -6  12  17       10.43      -42.50    136.61 o 
  -5  12  17       42.89      151.79    118.39 o 
  -4  12  17      205.58      170.00    124.47 o 
  -3  12  17      278.25      346.08    106.25 o 
  -2  12  17     1384.62     1235.55    100.18 o 
  -1  12  17      152.78      -91.07     94.11 o 
   0  12  17     2446.45     2501.47    258.04 o 
   1  12  17      156.33      251.97    139.64 o 
   2  12  17     1385.13     1469.31    185.18 o 
   3  12  17      272.16       57.68    109.29 o 
   4  12  17      199.36      106.25     97.14 o 
   5  12  17       42.71      -18.21     66.79 o 
   6  12  17        9.39      -21.25    109.29 o 
  -6  13  17       46.44      -91.07    139.64 o 
  -5  13  17       66.96      100.18    133.57 o 
  -4  13  17       12.09      300.54    142.68 o 
  -3  13  17      100.25       97.14    115.36 o 
  -2  13  17      567.14      598.04     81.97 o 
  -1  13  17       73.35      197.32     57.68 o 
   0  13  17     2674.00     3087.37    285.36 o 
   1  13  17       70.08       12.14    103.22 o 
   2  13  17      577.65      692.15    148.75 o 
   3  13  17      103.20       85.00    118.39 o 
   4  13  17       12.31       -6.07     81.97 o 
   5  13  17       65.75      -57.68     57.68 o 
   6  13  17       46.43       12.14    109.29 o 
  -6  14  17      377.63      531.26    145.72 o 
  -5  14  17        7.67       66.79    142.68 o 
  -4  14  17      243.16      349.11    127.50 o 
  -3  14  17       62.91      145.72    124.47 o 
  -2  14  17       23.94       42.50    127.50 o 
  -1  14  17      365.83      355.18    124.47 o 
   0  14  17      158.09      558.58    148.75 o 
   1  14  17      384.46      251.97    151.79 o 
   2  14  17       24.83      -36.43    118.39 o 
   3  14  17       58.96       94.11    130.54 o 
   4  14  17      246.48      224.65     72.86 o 
   5  14  17        7.31      118.39     88.04 o 
  -6  15  17      355.73      361.26    109.29 o 
  -5  15  17       49.67      -51.61    145.72 o 
  -4  15  17       12.25      -45.54    130.54 o 
  -3  15  17      323.67      251.97    154.82 o 
  -2  15  17       59.38      100.18    154.82 o 
  -1  15  17      377.77      309.65    139.64 o 
   0  15  17      512.96      367.33    100.18 o 
   1  15  17      365.20      352.15    127.50 o 
   2  15  17       59.99      142.68    139.64 o 
   3  15  17      313.49      376.43     97.14 o 
   4  15  17       14.21      -51.61     88.04 o 
   5  15  17       51.34      185.18     88.04 o 
  -5  16  17       15.23       54.64    127.50 o 
  -4  16  17        6.23      -51.61    133.57 o 
  -3  16  17      323.71      358.22    163.93 o 
  -2  16  17     1010.84      810.55    188.22 o 
  -1  16  17      239.45       72.86    127.50 o 
   0  16  17      146.95      118.39    112.32 o 
   1  16  17      233.06      376.43    148.75 o 
   2  16  17      999.70     1305.38    203.40 o 
   3  16  17      326.43      282.33    106.25 o 
   4  16  17        6.38       30.36     94.11 o 
   5  16  17       15.07      139.64    127.50 o 
  -5  17  17       55.52        9.11    148.75 o 
  -4  17  17      352.66      294.47    139.64 o 
  -3  17  17       12.60      288.40    166.97 o 
  -2  17  17       16.58       72.86    148.75 o 
  -1  17  17       25.32      -21.25    151.79 o 
   0  17  17       41.79       33.39    148.75 o 
   1  17  17       24.34        6.07     72.86 o 
   2  17  17       14.36      154.82    118.39 o 
   3  17  17       13.62      -60.72    100.18 o 
   4  17  17      351.18      425.01    142.68 o 
   5  17  17       56.23       85.00    118.39 o 
  -4  18  17      112.63      364.29    133.57 o 
  -3  18  17       63.71      212.50    121.43 o 
  -2  18  17      190.25      318.75    112.32 o 
  -1  18  17       27.71      148.75    121.43 o 
   0  18  17      356.45      170.00    112.32 o 
   1  18  17       28.15     -160.90    160.90 o 
   2  18  17      196.32      261.08    124.47 o 
   3  18  17       65.14       39.46    133.57 o 
   4  18  17      119.05      157.86    136.61 o 
  -4  19  17       55.62      291.43    151.79 o 
  -3  19  17       84.25      285.36    139.64 o 
  -2  19  17      416.98      367.33    139.64 o 
  -1  19  17      418.14      273.22    115.36 o 
   0  19  17        2.57      230.72    139.64 o 
   1  19  17      418.45      522.15    142.68 o 
   2  19  17      427.03      321.79    136.61 o 
   3  19  17       85.63        9.11    136.61 o 
   4  19  17       53.70        0.00    136.61 o 
  -3  20  17       13.95        9.11    145.72 o 
  -2  20  17       82.45      148.75    127.50 o 
  -1  20  17      668.58      725.55    151.79 o 
   0  20  17        1.06     -115.36    115.36 o 
   1  20  17      666.61      473.58    173.04 o 
   2  20  17       77.56      121.43    142.68 o 
   3  20  17       14.30      379.47    148.75 o 
  -2  21  17      113.56      267.15    154.82 o 
  -1  21  17        1.25      251.97    145.72 o 
   0  21  17       41.18      221.61    139.64 o 
   1  21  17        1.41     -142.68    142.68 o 
   2  21  17      114.57      160.90    124.47 o 
   0   0  18     4819.63     4565.78    394.65 o 
   1   0  18      743.71      686.08     75.89 o 
   2   0  18     4323.53     3903.99    230.72 o 
   3   0  18      655.88      643.58     54.64 o 
   4   0  18      931.88      922.87     57.68 o 
   5   0  18        0.29       12.14     36.43 o 
   6   0  18       69.57        3.04     85.00 o 
   7   0  18        7.70     -148.75    148.75 o 
   8   0  18       75.39      188.22    154.82 o 
  -8   1  18      118.49      127.50    145.72 o 
  -7   1  18      112.60       36.43    157.86 o 
  -6   1  18      252.20      376.43     97.14 o 
  -5   1  18      234.10      276.25     39.46 o 
  -4   1  18      907.80      786.26     51.61 o 
  -3   1  18      354.88      343.04     39.46 o 
  -2   1  18     1154.81     1117.16     69.82 o 
  -1   1  18      784.23      771.08     48.57 o 
   0   1  18       80.24       91.07     33.39 o 
   1   1  18      819.26      807.51     75.89 o 
   2   1  18     1152.18     1250.73     78.93 o 
   3   1  18      357.32      333.93     51.61 o 
   4   1  18      902.92      883.41     51.61 o 
   5   1  18      241.70      188.22     39.46 o 
   6   1  18      244.49      255.00     75.89 o 
   7   1  18      112.17      130.54    170.00 o 
   8   1  18      117.60       45.54    154.82 o 
  -8   2  18      290.22      297.50    145.72 o 
  -7   2  18       60.33      -33.39    179.11 o 
  -6   2  18      530.47      579.83    103.22 o 
  -5   2  18       34.95       57.68     51.61 o 
  -4   2  18      857.74      910.73     57.68 o 
  -3   2  18      284.88      303.58     42.50 o 
  -2   2  18      275.14      206.43     48.57 o 
  -1   2  18     1262.74     1363.06     66.79 o 
   0   2  18      984.94     1159.66     63.75 o 
   1   2  18     1280.50     1086.80     63.75 o 
   2   2  18      265.19      227.68     39.46 o 
   3   2  18      290.19      294.47     57.68 o 
   4   2  18      868.36      789.30     51.61 o 
   5   2  18       33.17      154.82     45.54 o 
   6   2  18      525.58      728.58    100.18 o 
   7   2  18       59.60      163.93    179.11 o 
   8   2  18      289.64      352.15    157.86 o 
  -8   3  18      356.81      418.93    145.72 o 
  -7   3  18       18.60       30.36    115.36 o 
  -6   3  18      442.08      452.33     97.14 o 
  -5   3  18      304.30      288.40     78.93 o 
  -4   3  18      334.60      336.97     45.54 o 
  -3   3  18      463.60      437.15     39.46 o 
  -2   3  18     1316.76     1378.23     57.68 o 
  -1   3  18      615.95      670.90     48.57 o 
   0   3  18        0.27      -12.14     36.43 o 
   1   3  18      623.54      607.15     48.57 o 
   2   3  18     1294.87     1211.27     72.86 o 
   3   3  18      470.12      476.61     45.54 o 
   4   3  18      326.66      306.61     42.50 o 
   5   3  18      318.71      400.72     45.54 o 
   6   3  18      447.08      376.43    124.47 o 
   7   3  18       19.98      197.32    176.07 o 
   8   3  18      351.19      388.58    154.82 o 
  -8   4  18       59.47      130.54    209.47 o 
  -7   4  18      310.07      406.79    166.97 o 
  -6   4  18       16.96       -9.11     75.89 o 
  -5   4  18      711.58      667.87     81.97 o 
  -4   4  18     1267.33     1171.80    106.25 o 
  -3   4  18      122.65      154.82     42.50 o 
  -2   4  18      320.44      264.11     42.50 o 
  -1   4  18      119.50      173.04     33.39 o 
   0   4  18     1208.31     1114.12     66.79 o 
   1   4  18      121.88      179.11     42.50 o 
   2   4  18      296.57      346.08     42.50 o 
   3   4  18      122.42      182.15     39.46 o 
   4   4  18     1300.16     1162.70     75.89 o 
   5   4  18      715.64      752.87     72.86 o 
   6   4  18       18.90      194.29    151.79 o 
   7   4  18      305.77      355.18    130.54 o 
   8   4  18       60.79      -97.14    157.86 o 
  -8   5  18       40.80      288.40    224.65 o 
  -6   5  18        9.85        3.04     69.82 o 
  -5   5  18       16.11       36.43    100.18 o 
  -4   5  18      681.04      604.12     63.75 o 
  -3   5  18       37.56       57.68     45.54 o 
  -2   5  18     1254.26     1193.05     60.72 o 
  -1   5  18     1101.16     1108.05     51.61 o 
   0   5  18      537.61      555.54     72.86 o 
   1   5  18     1072.11     1205.20     78.93 o 
   2   5  18     1279.42     1369.13     63.75 o 
   3   5  18       37.45       33.39     30.36 o 
   4   5  18      693.44      549.47     48.57 o 
   5   5  18       15.56      109.29    118.39 o 
   6   5  18        9.12      245.90    188.22 o 
   7   5  18       91.61      248.93    130.54 o 
   8   5  18       40.12     -100.18    145.72 o 
  -6   6  18      132.84      139.64    118.39 o 
  -5   6  18      359.60      452.33    133.57 o 
  -4   6  18      214.99      209.47     60.72 o 
  -3   6  18      327.78      194.29     63.75 o 
  -2   6  18     3111.44     3166.30    142.68 o 
  -1   6  18      811.16      731.62     48.57 o 
   0   6  18       68.41      100.18     18.21 o 
   1   6  18      788.36      804.48     75.89 o 
   2   6  18     3110.85     3090.40    127.50 o 
   3   6  18      332.30      255.00     39.46 o 
   4   6  18      221.45      170.00     51.61 o 
   6   6  18      134.89       48.57    136.61 o 
   7   6  18       42.46      136.61    124.47 o 
  -6   7  18       11.59       33.39    103.22 o 
  -5   7  18      211.42      179.11    118.39 o 
  -4   7  18     1311.94     1177.87    106.25 o 
  -3   7  18      594.30      585.90     72.86 o 
  -2   7  18      828.69      707.33     66.79 o 
  -1   7  18      727.32      931.98    151.79 o 
   0   7  18      159.95      333.93     66.79 o 
   1   7  18      733.98      513.04     81.97 o 
   2   7  18      814.08     1071.62    121.43 o 
   3   7  18      614.87      670.90     94.11 o 
   4   7  18     1309.11     1159.66    160.90 o 
   5   7  18      221.53      176.07     75.89 o 
   6   7  18       11.97       72.86    103.22 o 
   7   7  18      334.94      367.33    124.47 o 
  -4   8  18       84.10      130.54     91.07 o 
  -3   8  18      154.76      115.36    109.29 o 
  -2   8  18      362.60      431.08    106.25 o 
  -1   8  18     2030.13     1824.49    194.29 o 
   0   8  18     1201.31     1314.48    157.86 o 
   1   8  18     2021.39     2015.74    194.29 o 
   2   8  18      361.86      306.61     97.14 o 
   3   8  18      152.56      139.64     88.04 o 
   4   8  18       86.97       48.57     81.97 o 
   5   8  18       55.07      100.18     72.86 o 
   6   8  18      755.00      877.33    203.40 o 
   7   8  18      119.44       94.11    124.47 o 
  -5   9  18       25.38       51.61    100.18 o 
  -4   9  18      275.31      434.11    124.47 o 
  -3   9  18     1166.20     1150.55    157.86 o 
  -2   9  18       62.79       88.04    112.32 o 
  -1   9  18       32.26       30.36     91.07 o 
   0   9  18     1227.54     1190.02    139.64 o 
   1   9  18       27.53       63.75    103.22 o 
   2   9  18       61.17       42.50     94.11 o 
   3   9  18     1146.49     1381.27    139.64 o 
   4   9  18      268.59      379.47    118.39 o 
   5   9  18       23.01      127.50    106.25 o 
   6   9  18       27.72      -21.25    106.25 o 
   7   9  18      282.53      148.75    109.29 o 
  -6  10  18        1.97      315.72    145.72 o 
  -5  10  18      150.44       54.64    112.32 o 
  -4  10  18      371.32      340.01    124.47 o 
  -3  10  18      171.42       48.57    100.18 o 
  -2  10  18     1862.19     2398.25    258.04 o 
  -1  10  18      772.17     1050.37    124.47 o 
   0  10  18     2762.94     2811.11    251.97 o 
   1  10  18      782.49      607.15    118.39 o 
   2  10  18     1833.58     1624.13    194.29 o 
   3  10  18      178.98      115.36     97.14 o 
   4  10  18      363.68      270.18    106.25 o 
   5  10  18      157.00       85.00    103.22 o 
   6  10  18        2.09       63.75    112.32 o 
   7  10  18      335.26      461.44    157.86 o 
  -7  11  18       63.45      264.11    233.75 o 
  -6  11  18      164.80      118.39    115.36 o 
  -5  11  18      191.42        3.04    127.50 o 
  -4  11  18       52.85      103.22    109.29 o 
  -3  11  18      224.31      349.11    130.54 o 
  -2  11  18     1747.76     1797.17    109.29 o 
  -1  11  18      101.76       12.14     97.14 o 
   0  11  18     2077.47     1994.49    206.43 o 
   1  11  18       93.59       88.04     94.11 o 
   2  11  18     1725.19     1363.06    179.11 o 
   3  11  18      235.37      279.29    118.39 o 
   4  11  18       56.76      212.50    100.18 o 
   5  11  18      193.41      261.08     81.97 o 
   6  11  18      162.97      200.36    115.36 o 
   7  11  18       63.96       -6.07    139.64 o 
  -6  12  18      127.33      209.47    139.64 o 
  -5  12  18       59.07     -106.25    106.25 o 
  -4  12  18      253.06      437.15    139.64 o 
  -3  12  18      552.34      543.40    127.50 o 
  -2  12  18      276.51      255.00     69.82 o 
  -1  12  18       54.90       -6.07    118.39 o 
   0  12  18      837.77     1287.16    218.57 o 
   1  12  18       51.51      157.86    130.54 o 
   2  12  18      285.12      443.22    121.43 o 
   3  12  18      542.39      418.93    115.36 o 
   4  12  18      248.95      373.40    118.39 o 
   5  12  18       58.96      115.36     60.72 o 
   6  12  18      119.24      -12.14    109.29 o 
  -6  13  18       38.11      349.11    160.90 o 
  -5  13  18       76.18      300.54    151.79 o 
  -4  13  18       67.99       -9.11    136.61 o 
  -3  13  18      223.90      200.36    121.43 o 
  -2  13  18     1352.45     1536.09    206.43 o 
  -1  13  18      418.33      358.22    139.64 o 
   0  13  18      385.83      528.22    124.47 o 
   1  13  18      421.18      382.51    142.68 o 
   2  13  18     1364.16     1311.45    182.15 o 
   3  13  18      231.12      -39.46    106.25 o 
   4  13  18       67.72      206.43    136.61 o 
   5  13  18       74.30       48.57     72.86 o 
  -6  14  18       58.58       69.82     97.14 o 
  -5  14  18      185.46      115.36    157.86 o 
  -4  14  18       35.78      -27.32    133.57 o 
  -3  14  18      141.58      166.97    133.57 o 
  -2  14  18      188.83      182.15    133.57 o 
  -1  14  18       28.01      242.86    118.39 o 
   0  14  18       72.50       69.82    100.18 o 
   1  14  18       29.56      236.79    124.47 o 
   2  14  18      185.66      318.75    139.64 o 
   3  14  18      145.51       18.21    130.54 o 
   4  14  18       38.91       81.97     88.04 o 
   5  14  18      188.23       12.14    103.22 o 
  -5  15  18      279.80      163.93    170.00 o 
  -4  15  18      285.13      388.58    176.07 o 
  -3  15  18       37.40       33.39    145.72 o 
  -2  15  18     1021.30      922.87    200.36 o 
  -1  15  18      240.03      343.04    157.86 o 
   0  15  18      155.00       88.04    124.47 o 
   1  15  18      230.02      124.47    130.54 o 
   2  15  18     1026.63     1205.20    191.25 o 
   3  15  18       35.84     -118.39    118.39 o 
   4  15  18      288.69      346.08    103.22 o 
   5  15  18      278.83      258.04    100.18 o 
  -5  16  18       41.60       66.79    121.43 o 
  -4  16  18      184.18      -94.11    151.79 o 
  -3  16  18      292.62      -27.32    157.86 o 
  -2  16  18      351.95      588.94    182.15 o 
  -1  16  18      214.23      157.86    151.79 o 
   0  16  18      135.54       85.00    133.57 o 
   1  16  18      215.83      303.58    148.75 o 
   2  16  18      352.25      537.33    188.22 o 
   3  16  18      293.94      248.93    124.47 o 
   4  16  18      181.73      182.15    127.50 o 
   5  16  18       40.42       88.04    124.47 o 
  -5  17  18      273.64      206.43    145.72 o 
  -4  17  18      141.18      318.75    136.61 o 
  -3  17  18        1.72      -54.64    139.64 o 
  -2  17  18      359.72      461.44    136.61 o 
  -1  17  18      115.91       94.11    163.93 o 
   0  17  18       92.43      291.43    170.00 o 
   1  17  18      116.04      306.61    173.04 o 
   2  17  18      349.31      428.04    133.57 o 
   3  17  18        2.23       18.21    124.47 o 
   4  17  18      142.36       42.50    112.32 o 
   5  17  18      267.76      282.33    127.50 o 
  -4  18  18      255.90      191.25    136.61 o 
  -3  18  18       13.51       12.14    179.11 o 
  -2  18  18       63.48      224.65    154.82 o 
  -1  18  18       74.15      -78.93    170.00 o 
   0  18  18        0.88       21.25     94.11 o 
   1  18  18       75.23       60.72    103.22 o 
   2  18  18       64.37      -51.61    115.36 o 
   3  18  18       13.71       27.32    103.22 o 
   4  18  18      252.86       60.72    121.43 o 
  -3  19  18      204.78      124.47    151.79 o 
  -2  19  18       40.45      -97.14    109.29 o 
  -1  19  18      116.04      276.25    121.43 o 
   0  19  18        0.59      148.75    109.29 o 
   1  19  18      117.25      133.57    133.57 o 
   2  19  18       41.95        0.00    124.47 o 
   3  19  18      200.83      358.22    133.57 o 
  -2  20  18       96.58       57.68    148.75 o 
  -1  20  18      229.78      306.61    133.57 o 
   0  20  18      315.16      698.22    157.86 o 
   1  20  18      231.31      173.04    148.75 o 
   2  20  18       98.43     -136.61    148.75 o 
  -1  21  18      303.19       78.93    151.79 o 
   0  21  18       14.66      109.29    151.79 o 
   1  21  18      300.83      166.97    154.82 o 
   1   0  19       59.38       69.82     63.75 o 
   2   0  19      116.20      170.00     78.93 o 
   3   0  19        7.27      -15.18     45.54 o 
   4   0  19       41.23       27.32     33.39 o 
   5   0  19      366.34      425.01     63.75 o 
   6   0  19       21.01      121.43     78.93 o 
   7   0  19       78.00       21.25    185.18 o 
   8   0  19        2.13        0.00    124.47 o 
  -8   1  19       45.53      -66.79    151.79 o 
  -7   1  19      227.53      -48.57    160.90 o 
  -6   1  19       32.86      203.40     88.04 o 
  -5   1  19      713.77      695.19     69.82 o 
  -4   1  19     1140.15     1095.91     69.82 o 
  -3   1  19     1858.89     1830.56     75.89 o 
  -2   1  19      361.15      300.54     48.57 o 
  -1   1  19     2092.88     2197.89    103.22 o 
   0   1  19     3062.63     3196.65    182.15 o 
   1   1  19     2107.60     2009.67    139.64 o 
   2   1  19      336.44      306.61     60.72 o 
   3   1  19     1856.37     1696.99     97.14 o 
   4   1  19     1156.46     1086.80     63.75 o 
   5   1  19      712.43      713.40     63.75 o 
   6   1  19       35.16       66.79     78.93 o 
   7   1  19      225.72      185.18    154.82 o 
   8   1  19       45.75      191.25    145.72 o 
  -8   2  19       48.81       72.86    100.18 o 
  -7   2  19       22.87      154.82    148.75 o 
  -6   2  19      227.34      297.50     85.00 o 
  -5   2  19      220.62      239.82     72.86 o 
  -4   2  19      168.78      130.54     39.46 o 
  -3   2  19      436.76      455.36     45.54 o 
  -2   2  19      504.15      598.04     72.86 o 
  -1   2  19     1275.27     1162.70     94.11 o 
   0   2  19      404.37      352.15     51.61 o 
   1   2  19     1300.43     1080.73     63.75 o 
   2   2  19      496.60      482.69     66.79 o 
   3   2  19      445.35      418.93     60.72 o 
   4   2  19      171.78      145.72     36.43 o 
   5   2  19      220.17      261.08     54.64 o 
   6   2  19      220.14      242.86     88.04 o 
   7   2  19       22.00      -66.79    176.07 o 
   8   2  19       46.60     -100.18    133.57 o 
  -8   3  19      432.42      461.44    173.04 o 
  -7   3  19      143.22      191.25    179.11 o 
  -6   3  19      150.81      170.00     72.86 o 
  -5   3  19       74.95      218.57     72.86 o 
  -4   3  19      670.85      503.94     57.68 o 
  -3   3  19     2908.04     2659.32    127.50 o 
  -2   3  19     1391.17     1393.41     63.75 o 
  -1   3  19      821.40      889.48     63.75 o 
   0   3  19      914.39     1004.84     66.79 o 
   1   3  19      830.38      746.80     63.75 o 
   2   3  19     1406.05     1308.41     78.93 o 
   3   3  19     2895.69     2844.51    127.50 o 
   4   3  19      671.79      640.55     54.64 o 
   5   3  19       74.66       72.86     45.54 o 
   6   3  19      151.46      379.47     94.11 o 
   7   3  19      143.92      -33.39    103.22 o 
   8   3  19      435.91      200.36    139.64 o 
  -7   4  19      153.31      270.18    197.32 o 
  -6   4  19      159.77       88.04     81.97 o 
  -5   4  19      630.60      707.33     91.07 o 
  -4   4  19      481.18      440.19     57.68 o 
  -3   4  19      587.15      585.90     48.57 o 
  -2   4  19      486.48      601.08     48.57 o 
  -1   4  19       85.71       72.86     60.72 o 
   0   4  19        0.10       27.32     60.72 o 
   1   4  19       83.87       51.61     54.64 o 
   2   4  19      472.63      452.33     57.68 o 
   3   4  19      577.79      555.54     48.57 o 
   4   4  19      482.81      412.86     60.72 o 
   5   4  19      644.07      725.55     69.82 o 
   6   4  19      153.60        9.11    133.57 o 
   7   4  19      150.78      264.11    176.07 o 
  -7   5  19       46.06      -97.14     97.14 o 
  -6   5  19      373.30      391.61     97.14 o 
  -5   5  19     1061.11     1238.59    188.22 o 
  -4   5  19       60.55      100.18     69.82 o 
  -3   5  19     1197.76     1150.55     72.86 o 
  -2   5  19      920.82      874.30     60.72 o 
  -1   5  19     1423.15     1360.02     66.79 o 
   0   5  19      130.38      185.18     60.72 o 
   1   5  19     1437.26     1575.56    103.22 o 
   2   5  19      944.50      931.98     57.68 o 
   3   5  19     1233.18     1290.20     78.93 o 
   4   5  19       67.96        9.11     39.46 o 
   5   5  19     1060.96      886.44    176.07 o 
   6   5  19      381.55      343.04    127.50 o 
   7   5  19       47.86      145.72    133.57 o 
  -6   6  19       93.97       -6.07     94.11 o 
  -5   6  19       51.43       -6.07     69.82 o 
  -4   6  19      772.71      607.15    133.57 o 
  -3   6  19      905.50     1010.91     81.97 o 
  -2   6  19       94.67      142.68     45.54 o 
  -1   6  19       58.01       85.00     36.43 o 
   0   6  19     1144.50     1086.80     51.61 o 
   1   6  19       56.96       91.07     60.72 o 
   2   6  19       93.59       18.21     27.32 o 
   3   6  19      901.52      865.19     63.75 o 
   4   6  19      752.36      576.79     69.82 o 
   6   6  19       93.88      -21.25    142.68 o 
   7   6  19      211.22       91.07    106.25 o 
  -6   7  19      111.75     -133.57    133.57 o 
  -4   7  19       45.36      151.79     85.00 o 
  -3   7  19     3506.97     3667.20    163.93 o 
  -2   7  19      101.29       85.00     48.57 o 
  -1   7  19     1292.52     1220.38    142.68 o 
   0   7  19      881.38      780.19    106.25 o 
   1   7  19     1312.32     1329.66    106.25 o 
   2   7  19       90.98      145.72     66.79 o 
   3   7  19     3515.62     3873.63    291.43 o 
   4   7  19       50.61       45.54     72.86 o 
   5   7  19       27.94       69.82     69.82 o 
   6   7  19      113.20      121.43    179.11 o 
   7   7  19      367.86      367.33    130.54 o 
  -6   8  19      201.52      203.40    127.50 o 
  -5   8  19       55.46      -97.14     97.14 o 
  -4   8  19      150.70       88.04     94.11 o 
  -3   8  19      365.04      400.72    112.32 o 
  -2   8  19      388.49      549.47     97.14 o 
  -1   8  19       30.36      103.22     97.14 o 
   0   8  19      108.93       91.07     97.14 o 
   1   8  19       30.96      -85.00     85.00 o 
   2   8  19      399.30      370.36    100.18 o 
   3   8  19      361.76      379.47    109.29 o 
   4   8  19      149.77      173.04     97.14 o 
   5   8  19       54.35      142.68    112.32 o 
   6   8  19      206.29      139.64    154.82 o 
   7   8  19      191.39       97.14    136.61 o 
  -5   9  19      126.18      182.15    127.50 o 
  -4   9  19     1190.21     1202.16    151.79 o 
  -3   9  19      227.51      437.15    103.22 o 
  -2   9  19      198.41      103.22    112.32 o 
  -1   9  19      217.49      145.72    109.29 o 
   0   9  19     1364.62     1551.27    157.86 o 
   1   9  19      219.22      212.50     94.11 o 
   2   9  19      182.45      157.86    121.43 o 
   3   9  19      223.64      264.11    118.39 o 
   4   9  19     1203.35     1114.12    179.11 o 
   5   9  19      127.06      112.32    106.25 o 
   6   9  19      329.51      561.62    191.25 o 
   7   9  19      517.29      418.93    142.68 o 
  -5  10  19      315.87      166.97    133.57 o 
  -4  10  19       65.29     -109.29    109.29 o 
  -3  10  19       97.10      163.93    103.22 o 
  -2  10  19      296.78      425.01    130.54 o 
  -1  10  19      193.12      185.18     75.89 o 
   0  10  19       14.37       30.36    115.36 o 
   1  10  19      198.06      349.11    133.57 o 
   2  10  19      302.55      227.68     91.07 o 
   3  10  19       96.54       72.86    109.29 o 
   4  10  19       71.06       57.68    124.47 o 
   5  10  19      314.65      406.79    100.18 o 
   6  10  19      201.24      276.25    112.32 o 
   7  10  19      122.44      343.04    118.39 o 
  -6  11  19      156.31      188.22    139.64 o 
  -5  11  19        8.22       81.97    121.43 o 
  -4  11  19      211.17      367.33    142.68 o 
  -3  11  19       94.54      170.00    112.32 o 
  -2  11  19      381.23      488.76    163.93 o 
  -1  11  19       58.25      -57.68    103.22 o 
   0  11  19      593.08      710.37    127.50 o 
   1  11  19       54.19      -51.61     97.14 o 
   2  11  19      387.43      273.22    112.32 o 
   3  11  19       88.92       30.36     88.04 o 
   4  11  19      211.09      300.54    118.39 o 
   5  11  19        8.13      -45.54    103.22 o 
   6  11  19      155.97       69.82    103.22 o 
  -6  12  19       12.94     -124.47    139.64 o 
  -5  12  19      228.10      522.15    166.97 o 
  -4  12  19       89.76      124.47    136.61 o 
  -3  12  19      579.63      582.87    170.00 o 
  -2  12  19       70.24        3.04    124.47 o 
  -1  12  19     1423.30     1344.84    157.86 o 
   0  12  19      382.02      264.11    115.36 o 
   1  12  19     1429.08     1402.52    197.32 o 
   2  12  19       69.64       15.18    118.39 o 
   3  12  19      589.65      595.01    139.64 o 
   4  12  19       89.83      242.86    106.25 o 
   5  12  19      226.77      503.94     97.14 o 
   6  12  19       13.59       33.39    109.29 o 
  -6  13  19       58.13       91.07    173.04 o 
  -5  13  19       79.28      -60.72    157.86 o 
  -4  13  19       27.54      194.29    151.79 o 
  -3  13  19     1399.52     1247.70    212.50 o 
  -2  13  19       11.51      212.50    148.75 o 
  -1  13  19      565.09      676.97    151.79 o 
   0  13  19       23.14       91.07    112.32 o 
   1  13  19      573.27      434.11    154.82 o 
   2  13  19       10.90       51.61    130.54 o 
   3  13  19     1380.07     1484.49    212.50 o 
   4  13  19       26.02       36.43    115.36 o 
   5  13  19       83.45      188.22     88.04 o 
  -6  14  19       45.36      179.11    163.93 o 
  -5  14  19       17.06       21.25    185.18 o 
  -4  14  19       36.52      142.68    160.90 o 
  -3  14  19       21.92     -133.57    133.57 o 
  -2  14  19        8.80        3.04     94.11 o 
  -1  14  19      569.17      461.44    154.82 o 
   0  14  19      105.65     -103.22    139.64 o 
   1  14  19      571.30      643.58    151.79 o 
   2  14  19        9.21       30.36    133.57 o 
   3  14  19       21.96       27.32    127.50 o 
   4  14  19       35.28       -6.07     97.14 o 
   5  14  19       16.86       15.18     94.11 o 
  -5  15  19        0.23      124.47    176.07 o 
  -4  15  19      249.16      367.33    163.93 o 
  -3  15  19      437.33      412.86    170.00 o 
  -2  15  19      197.22       78.93    136.61 o 
  -1  15  19      250.31      227.68    160.90 o 
   0  15  19       33.10      133.57    130.54 o 
   1  15  19      257.89      218.57    130.54 o 
   2  15  19      187.82      145.72    133.57 o 
   3  15  19      440.73      664.83    151.79 o 
   4  15  19      244.45      245.90    121.43 o 
   5  15  19        0.10       72.86    115.36 o 
  -5  16  19       25.11     -142.68    197.32 o 
  -4  16  19       40.87       51.61    179.11 o 
  -3  16  19      235.48      157.86    154.82 o 
  -2  16  19      144.65      303.58    157.86 o 
  -1  16  19      185.87      115.36    166.97 o 
   0  16  19      480.31      737.69    203.40 o 
   1  16  19      184.77      309.65    133.57 o 
   2  16  19      139.90      258.04    103.22 o 
   3  16  19      233.49      148.75    106.25 o 
   4  16  19       38.36      -18.21    103.22 o 
   5  16  19       25.02       66.79     97.14 o 
  -4  17  19       17.24      -91.07    166.97 o 
  -3  17  19      374.46      458.40    194.29 o 
  -2  17  19      104.29       63.75    160.90 o 
  -1  17  19      100.72      163.93    179.11 o 
   0  17  19       86.82     -145.72    145.72 o 
   1  17  19      105.99      212.50    200.36 o 
   2  17  19      100.24      179.11    124.47 o 
   3  17  19      375.78      431.08    127.50 o 
   4  17  19       18.84      -97.14    109.29 o 
  -4  18  19       35.02       51.61    124.47 o 
  -3  18  19       74.71     -163.93    163.93 o 
  -2  18  19       66.76      327.86    194.29 o 
  -1  18  19       46.80       97.14    185.18 o 
   0  18  19        1.75      157.86    185.18 o 
   1  18  19       50.38       57.68    112.32 o 
   2  18  19       66.92      -18.21    115.36 o 
   3  18  19       73.51      188.22    121.43 o 
   4  18  19       34.42      148.75    124.47 o 
  -3  19  19      192.17      121.43    151.79 o 
  -2  19  19      132.57        3.04    121.43 o 
  -1  19  19      159.10      -88.04    121.43 o 
   0  19  19       47.74       21.25    106.25 o 
   1  19  19      158.25      352.15    133.57 o 
   2  19  19      137.62      -39.46    103.22 o 
   3  19  19      193.66      200.36    112.32 o 
  -2  20  19       71.07       21.25    148.75 o 
  -1  20  19       97.55      -81.97    133.57 o 
   0  20  19       88.28      233.75    142.68 o 
   1  20  19       95.65       78.93    136.61 o 
   2  20  19       69.64       75.89    142.68 o 
   0  21  19        0.17      130.54    157.86 o 
   1   0  20      250.31      264.11     57.68 o 
   2   0  20      714.60      695.19     60.72 o 
   3   0  20      380.99      267.15     48.57 o 
   4   0  20      323.17      270.18     42.50 o 
   5   0  20      593.42      525.19     57.68 o 
   6   0  20      506.55      652.69    109.29 o 
   7   0  20        2.47       21.25    148.75 o 
  -7   1  20        9.64      106.25    206.43 o 
  -6   1  20       20.36       33.39     81.97 o 
  -5   1  20      544.70      579.83     60.72 o 
  -4   1  20      582.34      570.72     48.57 o 
  -3   1  20     2042.65     1961.10     91.07 o 
  -2   1  20      845.43      834.83     66.79 o 
  -1   1  20      543.92      279.29     69.82 o 
   1   1  20      540.27      361.26     69.82 o 
   2   1  20      853.56      749.83     57.68 o 
   3   1  20     2020.25     1718.24    112.32 o 
   4   1  20      584.38      540.37     51.61 o 
   5   1  20      557.00      473.58     63.75 o 
   6   1  20       19.19       -9.11     88.04 o 
   7   1  20        9.77      227.68    176.07 o 
  -7   2  20      110.50       15.18    124.47 o 
  -6   2  20      100.12      118.39     85.00 o 
  -5   2  20      380.06      352.15     57.68 o 
  -4   2  20     1134.87     1202.16     66.79 o 
  -3   2  20      364.71      385.54     45.54 o 
  -2   2  20     2775.02     2556.11    139.64 o 
  -1   2  20     1383.47     1481.45    145.72 o 
   0   2  20     3200.48     3202.73    212.50 o 
   1   2  20     1376.74     1408.59    133.57 o 
   2   2  20     2797.29     2534.86    163.93 o 
   3   2  20      368.34      376.43     66.79 o 
   4   2  20     1109.32     1101.98     63.75 o 
   5   2  20      371.33      400.72     54.64 o 
   6   2  20      100.66      151.79     85.00 o 
   7   2  20      108.53      282.33    197.32 o 
  -7   3  20        6.91       27.32    173.04 o 
  -6   3  20      116.35      182.15     81.97 o 
  -5   3  20       49.11      194.29     78.93 o 
  -4   3  20      458.14      531.26     60.72 o 
  -3   3  20     2509.53     2270.75    106.25 o 
  -2   3  20     2285.38     2404.32    118.39 o 
  -1   3  20      617.98      528.22     66.79 o 
   0   3  20     1127.56     1290.20    109.29 o 
   1   3  20      620.71      607.15     75.89 o 
   2   3  20     2331.50     2143.25    115.36 o 
   3   3  20     2500.57     2419.50    106.25 o 
   4   3  20      460.74      379.47     54.64 o 
   5   3  20       47.46      212.50     60.72 o 
   6   3  20      112.47      209.47    100.18 o 
   7   3  20        6.55      203.40    160.90 o 
  -7   4  20        3.73      130.54    166.97 o 
  -6   4  20      268.24      306.61    100.18 o 
  -5   4  20       25.20        9.11     69.82 o 
  -4   4  20     2223.23     2167.53    112.32 o 
  -3   4  20      282.27      294.47     69.82 o 
  -2   4  20      333.17      370.36     45.54 o 
  -1   4  20     1015.64      925.91     97.14 o 
   0   4  20     1073.33     1129.30     94.11 o 
   1   4  20      987.81      846.98     88.04 o 
   2   4  20      341.15      373.40     75.89 o 
   3   4  20      279.64      239.82     42.50 o 
   4   4  20     2245.40     2088.60    106.25 o 
   5   4  20       27.42       57.68     51.61 o 
   6   4  20      271.24      170.00    100.18 o 
   7   4  20        4.66      191.25    130.54 o 
  -7   5  20       73.05      151.79    194.29 o 
  -6   5  20       15.93       54.64     81.97 o 
  -5   5  20      261.03      303.58     81.97 o 
  -4   5  20     1135.87     1041.27    121.43 o 
  -3   5  20      292.52      221.61     54.64 o 
  -2   5  20      178.79      163.93     42.50 o 
  -1   5  20      340.71      324.83     39.46 o 
   0   5  20      479.84      425.01     66.79 o 
   1   5  20      345.80      406.79     69.82 o 
   2   5  20      186.63      176.07     42.50 o 
   3   5  20      292.04      215.54     48.57 o 
   4   5  20     1121.20      992.69     75.89 o 
   5   5  20      259.55      239.82    154.82 o 
   6   5  20       16.91       97.14    139.64 o 
   7   5  20       72.23      315.72    212.50 o 
  -6   6  20       45.80       88.04     91.07 o 
  -5   6  20      261.72      300.54     78.93 o 
  -4   6  20      680.44      777.15    130.54 o 
  -3   6  20      161.90       85.00     60.72 o 
  -2   6  20     1619.93     1639.31     88.04 o 
  -1   6  20      197.70      176.07     42.50 o 
   0   6  20       59.86       30.36     21.25 o 
   1   6  20      189.36      170.00     15.18 o 
   2   6  20     1600.90     1648.42     69.82 o 
   3   6  20      164.02       42.50     36.43 o 
   4   6  20      681.87      610.19     63.75 o 
   6   6  20       45.16       33.39    154.82 o 
   7   6  20      413.65      406.79    139.64 o 
  -6   7  20      310.92      476.61    115.36 o 
  -4   7  20      433.04      440.19     81.97 o 
  -3   7  20      361.88      321.79     66.79 o 
  -2   7  20      663.90      707.33     66.79 o 
  -1   7  20      116.68       81.97     33.39 o 
   0   7  20      174.21      209.47     66.79 o 
   1   7  20      119.34      248.93     63.75 o 
   2   7  20      672.63      652.69     88.04 o 
   3   7  20      359.02      479.65    100.18 o 
   4   7  20      450.21      406.79    112.32 o 
   6   7  20      307.29      139.64    121.43 o 
   7   7  20      156.35      236.79    145.72 o 
  -6   8  20        7.94      -15.18    103.22 o 
  -5   8  20      165.70       81.97    133.57 o 
  -4   8  20        8.51       94.11    109.29 o 
  -3   8  20      229.92      136.61    106.25 o 
  -2   8  20     1041.24     1032.16    139.64 o 
  -1   8  20      512.19      765.01    124.47 o 
   0   8  20     1222.12     1426.81    148.75 o 
   1   8  20      515.60      373.40    109.29 o 
   2   8  20     1027.03     1144.48    139.64 o 
   3   8  20      222.64      133.57     94.11 o 
   4   8  20        9.34      112.32     85.00 o 
   5   8  20      165.43      318.75    100.18 o 
   6   8  20        8.24      -94.11    154.82 o 
   7   8  20       59.37      182.15    145.72 o 
  -5   9  20       20.34       -3.04    148.75 o 
  -4   9  20      141.09       36.43    109.29 o 
  -3   9  20      925.62     1007.87    166.97 o 
  -2   9  20      187.20      315.72    118.39 o 
  -1   9  20      321.25      415.90    103.22 o 
   0   9  20      258.55      637.51    136.61 o 
   1   9  20      314.01      534.29    124.47 o 
   2   9  20      191.10      215.54     66.79 o 
   3   9  20      932.85     1068.59    145.72 o 
   4   9  20      140.54      124.47    103.22 o 
   5   9  20       20.09      -97.14     97.14 o 
   6   9  20       29.69       12.14    163.93 o 
   7   9  20      246.94      336.97    106.25 o 
  -4  10  20      291.51      330.90    124.47 o 
  -3  10  20       25.28     -103.22    103.22 o 
  -2  10  20      518.85      652.69    148.75 o 
  -1  10  20      339.58      279.29    124.47 o 
   0  10  20      113.05      -45.54    100.18 o 
   1  10  20      329.30      388.58    112.32 o 
   2  10  20      521.33      215.54    121.43 o 
   3  10  20       22.97        3.04     94.11 o 
   4  10  20      291.30      343.04    124.47 o 
   5  10  20       39.47      258.04    121.43 o 
   6  10  20      237.27      255.00    148.75 o 
   7  10  20       93.18        3.04    130.54 o 
  -5  11  20        7.90       33.39    112.32 o 
  -4  11  20       68.03      -39.46    133.57 o 
  -3  11  20      187.40      276.25    148.75 o 
  -2  11  20      320.72      170.00    127.50 o 
  -1  11  20     1431.77     1268.95    188.22 o 
   0  11  20      167.25      221.61    112.32 o 
   1  11  20     1414.12      971.44    139.64 o 
   2  11  20      323.27      500.90    139.64 o 
   3  11  20      177.75      -18.21    112.32 o 
   4  11  20       68.24      142.68    127.50 o 
   5  11  20        7.19        6.07    109.29 o 
   6  11  20       34.06      166.97    130.54 o 
  -5  12  20       31.49      170.00    154.82 o 
  -4  12  20       78.37      203.40    124.47 o 
  -3  12  20       68.88        9.11    109.29 o 
  -2  12  20     1332.02     1108.05    191.25 o 
  -1  12  20      384.15      415.90    127.50 o 
   0  12  20     3724.59     3670.23    315.72 o 
   1  12  20      384.01      613.22    145.72 o 
   2  12  20     1313.43     1590.74    170.00 o 
   3  12  20       67.70       72.86    106.25 o 
   4  12  20       77.54       88.04    124.47 o 
   5  12  20       31.58       60.72     85.00 o 
   6  12  20       41.04      -78.93    154.82 o 
  -6  13  20      136.83      300.54    163.93 o 
  -5  13  20       53.36       63.75    157.86 o 
  -4  13  20      123.72      233.75    133.57 o 
  -3  13  20       83.07       18.21    115.36 o 
  -2  13  20      986.15      928.94    188.22 o 
  -1  13  20      231.34       18.21    124.47 o 
   0  13  20        0.99       -3.04     81.97 o 
   1  13  20      236.67      449.29    136.61 o 
   2  13  20      971.78      740.73    166.97 o 
   3  13  20       86.22      -60.72    148.75 o 
   4  13  20      121.92        3.04    148.75 o 
   5  13  20       52.53      133.57     81.97 o 
  -5  14  20       15.87      -51.61    160.90 o 
  -4  14  20       58.61      294.47    160.90 o 
  -3  14  20       65.70      209.47    142.68 o 
  -2  14  20      113.86       63.75    142.68 o 
  -1  14  20      385.99      655.72    188.22 o 
   0  14  20      266.42       39.46    142.68 o 
   1  14  20      374.62      224.65    145.72 o 
   2  14  20      117.19     -109.29    109.29 o 
   3  14  20       61.45      154.82    157.86 o 
   4  14  20       58.13       36.43    121.43 o 
   5  14  20       16.10      -42.50     85.00 o 
  -5  15  20       36.34     -166.97    166.97 o 
  -4  15  20       53.59       60.72    170.00 o 
  -3  15  20       41.63      -48.57    139.64 o 
  -2  15  20      219.38      -24.29    103.22 o 
  -1  15  20       68.17       63.75    157.86 o 
   0  15  20        1.43       60.72    106.25 o 
   1  15  20       67.47      -66.79    160.90 o 
   2  15  20      226.30       60.72    136.61 o 
   3  15  20       42.49      200.36    154.82 o 
   4  15  20       55.47       72.86     97.14 o 
   5  15  20       36.46      -60.72     97.14 o 
  -5  16  20      169.88       54.64    221.61 o 
  -4  16  20      174.93      476.61    160.90 o 
  -3  16  20      156.69      285.36    154.82 o 
  -2  16  20       38.01      -30.36    170.00 o 
  -1  16  20       37.42      206.43    151.79 o 
   0  16  20       93.59      200.36    176.07 o 
   1  16  20       36.69       69.82    130.54 o 
   2  16  20       36.50      -57.68    160.90 o 
   3  16  20      156.82      209.47    163.93 o 
   4  16  20      177.62      224.65    115.36 o 
   5  16  20      166.76      330.90    133.57 o 
  -4  17  20      493.37      573.76    206.43 o 
  -3  17  20       51.20      203.40    163.93 o 
  -2  17  20       73.69     -112.32    163.93 o 
  -1  17  20       10.71      179.11    166.97 o 
   0  17  20      221.42      503.94    185.18 o 
   1  17  20       10.53      233.75    182.15 o 
   2  17  20       73.38      273.22    170.00 o 
   3  17  20       50.65       72.86    136.61 o 
   4  17  20      491.89      382.51    151.79 o 
  -4  18  20       43.14      -97.14    136.61 o 
  -3  18  20       49.79     -127.50    179.11 o 
  -2  18  20      341.65      327.86    151.79 o 
  -1  18  20       52.21      367.33    173.04 o 
   0  18  20      148.12      276.25    188.22 o 
   1  18  20       53.30      194.29    139.64 o 
   2  18  20      343.60      440.19    136.61 o 
   3  18  20       46.73      182.15     97.14 o 
   4  18  20       42.78      -30.36    127.50 o 
  -3  19  20       98.52      -21.25    148.75 o 
  -2  19  20       95.55      273.22    136.61 o 
  -1  19  20       92.36      145.72     85.00 o 
   0  19  20       14.07      106.25    121.43 o 
   1  19  20       94.29      -15.18    142.68 o 
   2  19  20       94.51      130.54    130.54 o 
   3  19  20      101.92      -63.75    130.54 o 
  -2  20  20       64.59       27.32    121.43 o 
  -1  20  20      129.93      221.61    157.86 o 
   0  20  20        2.16     -109.29    133.57 o 
   1  20  20      129.56      -24.29    148.75 o 
   2  20  20       66.32      318.75    151.79 o 
   1   0  21      549.10      604.12    112.32 o 
   2   0  21       66.39       21.25     54.64 o 
   3   0  21      160.81      166.97     72.86 o 
   4   0  21        4.59       18.21     42.50 o 
   5   0  21     2020.38     1791.10    100.18 o 
   6   0  21      333.49      388.58     97.14 o 
   7   0  21      104.56       78.93    185.18 o 
  -7   1  21       54.21      -85.00    109.29 o 
  -6   1  21       64.18       42.50     85.00 o 
  -5   1  21      527.99      522.15     69.82 o 
  -4   1  21      561.46      537.33     57.68 o 
  -3   1  21      163.36       75.89     45.54 o 
  -2   1  21      659.70      722.51     72.86 o 
  -1   1  21       40.85       33.39     54.64 o 
   0   1  21       53.06       39.46     54.64 o 
   1   1  21       40.03      130.54     51.61 o 
   2   1  21      657.08      846.98    136.61 o 
   3   1  21      160.69       85.00     60.72 o 
   4   1  21      559.85      561.62     54.64 o 
   5   1  21      529.48      576.79     72.86 o 
   6   1  21       63.88      145.72     97.14 o 
   7   1  21       55.40       -3.04    185.18 o 
  -7   2  21       48.94       78.93    160.90 o 
  -6   2  21      189.01      154.82     88.04 o 
  -5   2  21      171.14      121.43     57.68 o 
  -4   2  21      952.76     1010.91     66.79 o 
  -3   2  21      321.71      224.65     48.57 o 
  -2   2  21     2341.86     2401.29    133.57 o 
  -1   2  21     2142.79     2000.57    188.22 o 
   0   2  21        0.50      -39.46     54.64 o 
   1   2  21     2166.82     2137.17    136.61 o 
   2   2  21     2340.58     2853.61    221.61 o 
   3   2  21      314.97      273.22     66.79 o 
   4   2  21      942.72      798.40     60.72 o 
   5   2  21      167.93      191.25     60.72 o 
   6   2  21      188.32      182.15    106.25 o 
   7   2  21       47.30     -182.15    182.15 o 
  -7   3  21       58.47      224.65    163.93 o 
  -6   3  21      149.39      218.57    103.22 o 
  -5   3  21      187.48      127.50     75.89 o 
  -4   3  21      336.20      425.01     72.86 o 
  -3   3  21      482.10      573.76     78.93 o 
  -2   3  21     5362.17     5251.86    206.43 o 
  -1   3  21      530.99      455.36     81.97 o 
   0   3  21      906.63      928.94     88.04 o 
   1   3  21      540.31      649.65     75.89 o 
   2   3  21     5306.49     5203.29    248.93 o 
   3   3  21      505.76      421.97     63.75 o 
   4   3  21      326.21      230.72     75.89 o 
   5   3  21      189.20      221.61     63.75 o 
   6   3  21      147.58      218.57     91.07 o 
   7   3  21       58.65      154.82    148.75 o 
  -7   4  21       37.86      306.61    163.93 o 
  -6   4  21      132.69      188.22     85.00 o 
  -5   4  21      392.79      506.97     91.07 o 
  -4   4  21      403.62      464.47     72.86 o 
  -3   4  21      104.50       57.68     57.68 o 
  -2   4  21     5706.61     5698.12    221.61 o 
  -1   4  21      243.99      349.11     72.86 o 
   0   4  21      914.62      959.30     94.11 o 
   1   4  21      241.89      285.36     69.82 o 
   2   4  21     5738.28     6107.95    294.47 o 
   3   4  21      100.96       81.97     45.54 o 
   4   4  21      413.09      245.90     69.82 o 
   5   4  21      395.51      343.04     60.72 o 
   6   4  21      139.92      -45.54    136.61 o 
   7   4  21       40.11      212.50    166.97 o 
  -7   5  21       56.40      261.08    188.22 o 
  -6   5  21      248.41      349.11     94.11 o 
  -5   5  21      419.77      446.26    100.18 o 
  -4   5  21      116.66      215.54     69.82 o 
  -3   5  21      198.13      160.90     48.57 o 
  -2   5  21     2713.98     2686.65    118.39 o 
  -1   5  21       19.67      -30.36     30.36 o 
   0   5  21      398.90      340.01     72.86 o 
   1   5  21       20.68       12.14     60.72 o 
   2   5  21     2746.61     2592.54    112.32 o 
   3   5  21      186.96      173.04     45.54 o 
   4   5  21      119.98      173.04     60.72 o 
   5   5  21      415.79      488.76     91.07 o 
   6   5  21      252.16      127.50    130.54 o 
   7   5  21       56.36     -176.07    176.07 o 
  -6   6  21       85.50      157.86     94.11 o 
  -5   6  21       40.29       54.64     81.97 o 
  -4   6  21      790.29      588.94     94.11 o 
  -3   6  21      726.93      880.37     85.00 o 
  -2   6  21      122.29      106.25     39.46 o 
  -1   6  21      112.03      194.29     36.43 o 
   0   6  21     1304.87     1338.77     66.79 o 
   1   6  21      112.38       81.97     21.25 o 
   2   6  21      116.62      109.29     33.39 o 
   3   6  21      731.72      664.83     60.72 o 
   4   6  21      791.04      813.58    103.22 o 
   6   6  21       91.36        6.07    157.86 o 
   7   6  21      167.85       91.07    142.68 o 
  -6   7  21      105.55      139.64    130.54 o 
  -5   7  21      531.99      270.18    100.18 o 
  -4   7  21      614.90      494.83     97.14 o 
  -3   7  21      238.38      333.93     75.89 o 
  -2   7  21     1210.89     1290.20     81.97 o 
  -1   7  21      206.95      182.15     33.39 o 
   0   7  21      611.52      695.19     88.04 o 
   1   7  21      202.56      151.79     66.79 o 
   2   7  21     1196.90     1275.02     97.14 o 
   3   7  21      228.10      127.50     57.68 o 
   4   7  21      610.20      725.55    115.36 o 
   5   7  21      539.14      579.83    106.25 o 
   6   7  21      101.22      160.90    185.18 o 
   7   7  21      161.41      -24.29    112.32 o 
  -6   8  21       71.90       66.79    118.39 o 
  -4   8  21      308.02      154.82    112.32 o 
  -3   8  21      227.72      133.57    100.18 o 
  -2   8  21      154.18      273.22     88.04 o 
  -1   8  21     1017.90      998.76    139.64 o 
   0   8  21      435.03      452.33    112.32 o 
   1   8  21     1006.92     1226.45    182.15 o 
   2   8  21      152.64      261.08    118.39 o 
   3   8  21      222.00      179.11    103.22 o 
   4   8  21      300.38      109.29     91.07 o 
   5   8  21       67.28      -85.00     85.00 o 
   6   8  21       68.86      242.86    163.93 o 
   7   8  21      383.35      582.87    151.79 o 
  -6   9  21      123.68      264.11    139.64 o 
  -5   9  21        8.68       88.04    124.47 o 
  -4   9  21      221.29      346.08    115.36 o 
  -3   9  21        0.27       36.43    121.43 o 
  -2   9  21      405.46      440.19    124.47 o 
  -1   9  21      700.14      494.83    133.57 o 
   0   9  21     1305.88     1205.20    173.04 o 
   1   9  21      686.35      473.58    130.54 o 
   2   9  21      403.66      309.65    100.18 o 
   3   9  21        0.61      -63.75     91.07 o 
   4   9  21      211.26      100.18     91.07 o 
   5   9  21        9.53     -100.18    115.36 o 
   6   9  21      125.44      185.18    194.29 o 
   7   9  21      158.77      497.86    160.90 o 
  -4  10  21       26.88      148.75    136.61 o 
  -3  10  21      119.77       18.21    136.61 o 
  -2  10  21      185.03     -124.47    124.47 o 
  -1  10  21      350.92      285.36    124.47 o 
   0  10  21      641.09      761.98    121.43 o 
   1  10  21      347.40      470.54    145.72 o 
   2  10  21      183.45      230.72    106.25 o 
   3  10  21      121.80      182.15    118.39 o 
   4  10  21       26.65      176.07    109.29 o 
   5  10  21      106.33      227.68    106.25 o 
   6  10  21        1.94      -78.93    191.25 o 
  -5  11  21       11.00      -48.57    130.54 o 
  -4  11  21      387.68      154.82    133.57 o 
  -3  11  21      581.00      464.47    173.04 o 
  -2  11  21       98.57      -63.75    133.57 o 
  -1  11  21       41.68      197.32    133.57 o 
   0  11  21        1.69     -109.29    109.29 o 
   1  11  21       43.73       27.32    109.29 o 
   2  11  21       90.21       -6.07    118.39 o 
   3  11  21      585.15      579.83    151.79 o 
   4  11  21      382.85      327.86    136.61 o 
   5  11  21       11.16       45.54    139.64 o 
   6  11  21      139.80      121.43    112.32 o 
  -6  12  21      207.70      470.54    182.15 o 
  -5  12  21       30.69      179.11    148.75 o 
  -4  12  21       86.09      115.36    154.82 o 
  -3  12  21      174.93       27.32    103.22 o 
  -2  12  21     1068.07      962.34    163.93 o 
  -1  12  21      640.90      810.55    166.97 o 
   0  12  21      487.44      385.54    124.47 o 
   1  12  21      650.44      631.44    139.64 o 
   2  12  21     1064.67      746.80    157.86 o 
   3  12  21      170.65      355.18    127.50 o 
   4  12  21       82.33      -94.11    118.39 o 
   5  12  21       29.81      261.08    121.43 o 
   6  12  21      211.49      425.01    179.11 o 
  -6  13  21        3.34      206.43    179.11 o 
  -5  13  21      227.81      309.65    154.82 o 
  -4  13  21       89.79      285.36    157.86 o 
  -3  13  21      772.52      850.01    206.43 o 
  -2  13  21      627.51      680.01    179.11 o 
  -1  13  21      351.82      221.61    139.64 o 
   0  13  21      220.69      285.36    148.75 o 
   1  13  21      345.96      616.26    145.72 o 
   2  13  21      625.51      886.44    176.07 o 
   3  13  21      768.34      834.83    157.86 o 
   4  13  21       91.00      145.72    112.32 o 
   5  13  21      226.11      248.93    106.25 o 
  -5  14  21       54.24      333.93    191.25 o 
  -4  14  21      347.10      582.87    194.29 o 
  -3  14  21      133.08      303.58    139.64 o 
  -2  14  21       29.64       66.79    100.18 o 
  -1  14  21       89.60      182.15    148.75 o 
   0  14  21       59.26      203.40    109.29 o 
   1  14  21       90.66      -12.14    112.32 o 
   2  14  21       28.51     -118.39    118.39 o 
   3  14  21      132.66       54.64    145.72 o 
   4  14  21      349.48      428.04    160.90 o 
   5  14  21       52.07      -33.39    100.18 o 
  -5  15  21       96.67      100.18    179.11 o 
  -4  15  21       99.30       72.86    154.82 o 
  -3  15  21      230.31      473.58    166.97 o 
  -2  15  21      150.17      297.50    160.90 o 
  -1  15  21      106.85       42.50    163.93 o 
   0  15  21       76.20       72.86    154.82 o 
   1  15  21      113.03       24.29    139.64 o 
   2  15  21      155.10      251.97    154.82 o 
   3  15  21      235.05      288.40    163.93 o 
   4  15  21       97.60      139.64    103.22 o 
   5  15  21       96.00      285.36    115.36 o 
  -4  16  21       27.81      -78.93    166.97 o 
  -3  16  21       10.71     -157.86    157.86 o 
  -2  16  21       20.59     -160.90    160.90 o 
  -1  16  21       17.14        9.11    142.68 o 
   0  16  21       51.22      209.47    154.82 o 
   1  16  21       17.15      163.93    176.07 o 
   2  16  21       20.99      151.79    154.82 o 
   3  16  21       11.39     -139.64    151.79 o 
   4  16  21       26.09      109.29    109.29 o 
  -4  17  21      148.61      251.97    200.36 o 
  -3  17  21      477.08      431.08    170.00 o 
  -2  17  21       91.10       63.75    179.11 o 
  -1  17  21       69.13     -176.07    176.07 o 
   0  17  21      202.23      449.29    218.57 o 
   1  17  21       73.01       24.29    145.72 o 
   2  17  21       90.31      -91.07    212.50 o 
   3  17  21      482.00      488.76    136.61 o 
   4  17  21      148.99      139.64    124.47 o 
  -3  18  21       79.67       -9.11    185.18 o 
  -2  18  21      221.27       -3.04    194.29 o 
  -1  18  21       60.28      309.65    188.22 o 
   0  18  21      114.38      306.61    176.07 o 
   1  18  21       63.56      130.54    191.25 o 
   2  18  21      217.62      118.39    124.47 o 
   3  18  21       80.68      239.82    136.61 o 
  -2  19  21      494.84       45.54    206.43 o 
  -1  19  21        2.91      330.90    185.18 o 
   0  19  21      319.29      931.98    230.72 o 
   1  19  21        2.37     -130.54    130.54 o 
   2  19  21      497.18      534.29    157.86 o 
  -1  20  21       12.92     -118.39    118.39 o 
   0  20  21        0.08      103.22    157.86 o 
   1  20  21       11.97       94.11    151.79 o 
   0   0  22     1760.63     1706.10    151.79 o 
   1   0  22        2.39       42.50     60.72 o 
   2   0  22      622.22      613.22     72.86 o 
   3   0  22     1178.83     1144.48     88.04 o 
   4   0  22       97.02      206.43     51.61 o 
   5   0  22       10.08       97.14     57.68 o 
   6   0  22        1.89      139.64    112.32 o 
   7   0  22      526.15      865.19    221.61 o 
  -7   1  22       91.79      282.33    176.07 o 
  -6   1  22        8.76       21.25     85.00 o 
  -5   1  22      347.44      346.08     63.75 o 
  -4   1  22       59.72       60.72     51.61 o 
  -3   1  22      661.55      634.47     66.79 o 
  -2   1  22       27.78      103.22     97.14 o 
  -1   1  22       68.27       27.32     91.07 o 
   0   1  22      265.65      352.15     78.93 o 
   1   1  22       61.38      197.32     94.11 o 
   2   1  22       29.82      -69.82     88.04 o 
   3   1  22      667.96      680.01     72.86 o 
   4   1  22       61.15      163.93     54.64 o 
   5   1  22      341.02      355.18     60.72 o 
   6   1  22        9.37       15.18     72.86 o 
   7   1  22       92.89      336.97    197.32 o 
  -7   2  22       68.62       51.61    176.07 o 
  -6   2  22       96.89      103.22     81.97 o 
  -5   2  22      607.10      698.22     75.89 o 
  -4   2  22     1782.57     1927.71    124.47 o 
  -3   2  22      607.02      670.90     57.68 o 
  -2   2  22        7.22      -15.18     81.97 o 
  -1   2  22     2179.73     1857.88    179.11 o 
   0   2  22        2.16        6.07     51.61 o 
   1   2  22     2212.67     1894.31    127.50 o 
   2   2  22        7.21      -45.54     91.07 o 
   3   2  22      607.52      479.65     78.93 o 
   4   2  22     1736.02     1645.38    115.36 o 
   5   2  22      604.69      637.51     75.89 o 
   6   2  22       95.94      239.82    109.29 o 
   7   2  22       69.41       21.25    176.07 o 
  -7   3  22       94.41      306.61    163.93 o 
  -6   3  22       45.95       27.32     88.04 o 
  -5   3  22      451.21      358.22     94.11 o 
  -4   3  22      114.78      124.47     66.79 o 
  -3   3  22     2141.55     1803.24    115.36 o 
  -2   3  22      542.44      522.15     54.64 o 
  -1   3  22      984.63     1065.55     88.04 o 
   0   3  22        8.92       57.68     54.64 o 
   1   3  22      977.10      901.62     91.07 o 
   2   3  22      535.23      561.62     75.89 o 
   3   3  22     2159.58     1994.49    130.54 o 
   4   3  22      119.76      197.32     63.75 o 
   5   3  22      452.03      500.90     75.89 o 
   6   3  22       44.61       78.93     97.14 o 
   7   3  22       97.47      400.72    215.54 o 
  -7   4  22       82.48      188.22    148.75 o 
  -6   4  22       56.40       91.07    100.18 o 
  -5   4  22      264.62      376.43     94.11 o 
  -4   4  22      829.06      761.98     72.86 o 
  -3   4  22      509.84      561.62     66.79 o 
  -2   4  22     1628.74     1751.63     94.11 o 
  -1   4  22      127.26      130.54     66.79 o 
   0   4  22      167.01       57.68     66.79 o 
   1   4  22      131.33       60.72     66.79 o 
   2   4  22     1675.04     1791.10    106.25 o 
   3   4  22      510.15      570.72     75.89 o 
   4   4  22      837.97      774.12     85.00 o 
   5   4  22      265.31      206.43     69.82 o 
   6   4  22       57.06     -148.75    148.75 o 
   7   4  22       83.38     -112.32    115.36 o 
  -7   5  22       70.51     -166.97    166.97 o 
  -6   5  22       11.62       78.93     85.00 o 
  -5   5  22       22.74       45.54     81.97 o 
  -4   5  22     1324.87     1448.06    127.50 o 
  -3   5  22      273.84      285.36     60.72 o 
  -2   5  22      854.66      789.30     66.79 o 
  -1   5  22      593.19      604.12     51.61 o 
   0   5  22       97.17      206.43     54.64 o 
   1   5  22      594.96      573.76     75.89 o 
   2   5  22      832.06      780.19     57.68 o 
   3   5  22      278.20      233.75     48.57 o 
   4   5  22     1331.77     1029.12     91.07 o 
   5   5  22       24.58      -27.32     66.79 o 
   6   5  22       13.27      112.32    145.72 o 
   7   5  22       71.65     -221.61    221.61 o 
  -6   6  22      117.73        6.07     91.07 o 
  -5   6  22      352.47      352.15    142.68 o 
  -4   6  22        4.50       51.61     72.86 o 
  -3   6  22      134.97      273.22     69.82 o 
  -2   6  22     1534.97     1584.67    100.18 o 
  -1   6  22     1644.21     1636.27     85.00 o 
   0   6  22      535.89      604.12     42.50 o 
   1   6  22     1667.08     1827.53     72.86 o 
   2   6  22     1516.26     1408.59     69.82 o 
   3   6  22      130.60      106.25     42.50 o 
   4   6  22        5.29       69.82     63.75 o 
   6   6  22      119.08      309.65    163.93 o 
   7   6  22       48.43       -9.11    176.07 o 
  -6   7  22       14.84       81.97    127.50 o 
  -5   7  22      107.16      154.82     91.07 o 
  -4   7  22      289.85      312.68     69.82 o 
  -3   7  22      359.78      428.04     75.89 o 
  -2   7  22      670.31      637.51     66.79 o 
  -1   7  22      773.81      725.55     51.61 o 
   0   7  22      429.25      358.22     81.97 o 
   1   7  22      754.94      853.05    100.18 o 
   2   7  22      669.20      531.26     91.07 o 
   3   7  22      363.15      409.83     85.00 o 
   4   7  22      285.74      279.29     91.07 o 
   5   7  22      109.59      139.64     97.14 o 
   6   7  22       15.15     -100.18    154.82 o 
   7   7  22       15.38     -206.43    206.43 o 
  -6   8  22      374.51      327.86    154.82 o 
  -5   8  22      285.96      428.04    106.25 o 
  -4   8  22      707.20      704.30    124.47 o 
  -3   8  22       62.20      200.36    130.54 o 
  -2   8  22       65.61      -21.25     91.07 o 
  -1   8  22      251.34      203.40     94.11 o 
   0   8  22      281.94      273.22    115.36 o 
   1   8  22      254.49       69.82     97.14 o 
   2   8  22       68.63      -94.11     94.11 o 
   3   8  22       59.76      185.18    109.29 o 
   4   8  22      718.29      755.90    124.47 o 
   5   8  22      287.09      352.15    130.54 o 
   6   8  22      368.85      646.62    173.04 o 
   7   8  22      158.00      124.47    148.75 o 
  -6   9  22       36.21      370.36    145.72 o 
  -4   9  22       28.26      100.18    127.50 o 
  -3   9  22      784.28      801.44    170.00 o 
  -2   9  22       87.14      -24.29    115.36 o 
  -1   9  22      510.40      452.33    100.18 o 
   0   9  22      540.16      494.83    127.50 o 
   1   9  22      511.82      497.86    103.22 o 
   2   9  22       84.61      -45.54    109.29 o 
   3   9  22      781.55     1111.09    145.72 o 
   4   9  22       30.07       48.57    103.22 o 
   5   9  22      111.41      130.54    100.18 o 
   6   9  22       37.48     -142.68    173.04 o 
  -5  10  22       21.89      -24.29    133.57 o 
  -4  10  22       51.89      -12.14    124.47 o 
  -3  10  22       43.80      -18.21    112.32 o 
  -2  10  22     1325.48     1296.27    179.11 o 
  -1  10  22      562.68      792.33    130.54 o 
   0  10  22       14.34       63.75    109.29 o 
   1  10  22      557.37      667.87    136.61 o 
   2  10  22     1325.86     1220.38    179.11 o 
   3  10  22       40.96       21.25    100.18 o 
   4  10  22       51.20      -51.61    109.29 o 
   5  10  22       22.11       94.11    100.18 o 
   6  10  22      246.61      385.54    221.61 o 
  -5  11  22       15.06        9.11    139.64 o 
  -4  11  22       64.89      -48.57    145.72 o 
  -3  11  22      174.55      361.26    130.54 o 
  -2  11  22      141.57      233.75    115.36 o 
  -1  11  22      376.71      449.29    133.57 o 
   0  11  22       66.52      142.68    118.39 o 
   1  11  22      384.53      145.72    127.50 o 
   2  11  22      143.87      109.29    127.50 o 
   3  11  22      169.39      294.47    127.50 o 
   4  11  22       60.28       -3.04    106.25 o 
   5  11  22       13.65       21.25    112.32 o 
   6  11  22      134.87      -27.32    136.61 o 
  -6  12  22       28.82      -91.07    163.93 o 
  -5  12  22      155.91       36.43    160.90 o 
  -4  12  22      523.94      801.44    209.47 o 
  -3  12  22      797.56     1044.30    176.07 o 
  -2  12  22      168.24      -78.93    130.54 o 
  -1  12  22      326.11      185.18    148.75 o 
   0  12  22      230.88      482.69    188.22 o 
   1  12  22      329.61      291.43    136.61 o 
   2  12  22      167.28      203.40    118.39 o 
   3  12  22      796.14      737.69    185.18 o 
   4  12  22      524.18      364.29    139.64 o 
   5  12  22      155.64        0.00    115.36 o 
   6  12  22       24.96      -45.54    151.79 o 
  -5  13  22       43.59       36.43    166.97 o 
  -4  13  22      105.32      373.40    185.18 o 
  -3  13  22       90.60      261.08    148.75 o 
  -2  13  22      125.73      -54.64    121.43 o 
  -1  13  22      540.78     1038.23    173.04 o 
   0  13  22      163.00       45.54    130.54 o 
   1  13  22      546.38      434.11    197.32 o 
   2  13  22      125.17     -130.54    130.54 o 
   3  13  22       93.74       18.21    112.32 o 
   4  13  22      108.58       78.93    130.54 o 
   5  13  22       43.82       30.36     91.07 o 
  -5  14  22       35.58      -54.64    151.79 o 
  -4  14  22       20.47     -133.57    142.68 o 
  -3  14  22      138.45      148.75    166.97 o 
  -2  14  22      137.78      112.32    166.97 o 
  -1  14  22      163.57      315.72    151.79 o 
   0  14  22      543.01      789.30    179.11 o 
   1  14  22      159.14      585.90    194.29 o 
   2  14  22      134.20       45.54    130.54 o 
   3  14  22      141.02       78.93    142.68 o 
   4  14  22       21.81       72.86    148.75 o 
   5  14  22       36.86       69.82    115.36 o 
  -5  15  22       46.18      209.47    197.32 o 
  -4  15  22      253.00      330.90    182.15 o 
  -3  15  22       54.40     -157.86    157.86 o 
  -2  15  22        1.10      203.40    166.97 o 
  -1  15  22      107.67      306.61    163.93 o 
   0  15  22       50.10       72.86    112.32 o 
   1  15  22      109.70      336.97    145.72 o 
   2  15  22        0.39       24.29    121.43 o 
   3  15  22       56.94      118.39    145.72 o 
   4  15  22      257.76      446.26    170.00 o 
   5  15  22       45.34      100.18     97.14 o 
  -4  16  22       56.71       15.18    166.97 o 
  -3  16  22       48.39      -42.50    118.39 o 
  -2  16  22      147.58      346.08    197.32 o 
  -1  16  22      165.56      230.72    185.18 o 
   0  16  22      399.33      324.83    182.15 o 
   1  16  22      172.10      382.51    191.25 o 
   2  16  22      142.15       45.54    154.82 o 
   3  16  22       52.04       45.54    100.18 o 
   4  16  22       56.75       78.93    124.47 o 
  -4  17  22       84.18     -157.86    157.86 o 
  -3  17  22      154.37      -72.86    182.15 o 
  -2  17  22       72.71     -136.61    163.93 o 
  -1  17  22       68.31        0.00    127.50 o 
   0  17  22      108.75      282.33    185.18 o 
   1  17  22       65.50       63.75    157.86 o 
   2  17  22       74.96      -24.29    176.07 o 
   3  17  22      154.44     -106.25    136.61 o 
   4  17  22       84.91      264.11    130.54 o 
  -3  18  22      212.24     -157.86    185.18 o 
  -2  18  22       26.87        3.04    179.11 o 
  -1  18  22       87.57      -60.72    166.97 o 
   0  18  22        6.20      197.32    139.64 o 
   1  18  22       89.49       30.36    176.07 o 
   2  18  22       27.26      218.57    188.22 o 
   3  18  22      213.03      118.39    136.61 o 
  -2  19  22       57.10      -33.39    215.54 o 
  -1  19  22      148.54      -21.25    197.32 o 
   0  19  22       23.19       48.57    151.79 o 
   1  19  22      143.58      379.47    142.68 o 
   2  19  22       54.71      -42.50    124.47 o 
   0  20  22        5.83       72.86    133.57 o 
   1   0  23      614.41      598.04     60.72 o 
   2   0  23     2026.97     1924.67    173.04 o 
   3   0  23       59.91      100.18     69.82 o 
   4   0  23      121.41      163.93     57.68 o 
   5   0  23       62.97       54.64     57.68 o 
   6   0  23       69.38      109.29     75.89 o 
   7   0  23       53.46       57.68    191.25 o 
  -7   1  23        3.41      194.29    142.68 o 
  -6   1  23       82.70      124.47    103.22 o 
  -5   1  23       48.05       94.11     57.68 o 
  -4   1  23      323.33      391.61     60.72 o 
  -3   1  23      584.31      604.12     75.89 o 
  -2   1  23     1352.56     1284.13    106.25 o 
  -1   1  23      121.01        9.11     72.86 o 
   0   1  23       33.14      -48.57     63.75 o 
   1   1  23      120.73      142.68    100.18 o 
   2   1  23     1371.28     1420.74    130.54 o 
   3   1  23      596.30      658.76     81.97 o 
   4   1  23      314.78      352.15     66.79 o 
   5   1  23       47.65       45.54     57.68 o 
   6   1  23       85.38      -94.11     94.11 o 
   7   1  23        3.49      218.57    200.36 o 
  -7   2  23      304.81      470.54    191.25 o 
  -6   2  23      233.74       69.82     88.04 o 
  -5   2  23      378.75      403.76     69.82 o 
  -4   2  23       43.12       15.18     48.57 o 
  -3   2  23      250.93      346.08     57.68 o 
  -2   2  23      457.66      218.57    100.18 o 
  -1   2  23      774.55      643.58     94.11 o 
   0   2  23     2663.07     2632.00    154.82 o 
   1   2  23      778.76      576.79    109.29 o 
   2   2  23      470.38      585.90    100.18 o 
   3   2  23      241.99      160.90    112.32 o 
   4   2  23       45.49       24.29     60.72 o 
   5   2  23      372.84      449.29     66.79 o 
   6   2  23      228.11      142.68     91.07 o 
   7   2  23      300.74      297.50    215.54 o 
  -7   3  23       56.06      -85.00    194.29 o 
  -6   3  23      296.26      367.33    121.43 o 
  -5   3  23      114.79       48.57     81.97 o 
  -4   3  23     1238.68     1199.12     97.14 o 
  -3   3  23     1465.98     1445.02     88.04 o 
  -2   3  23       73.13       78.93     51.61 o 
  -1   3  23     1286.16     1326.63    100.18 o 
   0   3  23       15.07      145.72     69.82 o 
   1   3  23     1292.78     1117.16    103.22 o 
   2   3  23       65.90       63.75     72.86 o 
   3   3  23     1476.12     1435.91    112.32 o 
   4   3  23     1262.88     1150.55    112.32 o 
   5   3  23      114.07      154.82     69.82 o 
   6   3  23      294.09      245.90    106.25 o 
   7   3  23       54.88     -133.57    194.29 o 
  -7   4  23       81.08       81.97    179.11 o 
  -6   4  23       81.30        3.04    103.22 o 
  -5   4  23      455.71      497.86    100.18 o 
  -4   4  23     1939.34     2021.82    130.54 o 
  -3   4  23      327.37      297.50     48.57 o 
  -2   4  23      878.84      825.73     63.75 o 
  -1   4  23       53.88      139.64     66.79 o 
   0   4  23        3.38      185.18     72.86 o 
   1   4  23       45.41      194.29     66.79 o 
   2   4  23      889.12      850.01     94.11 o 
   3   4  23      343.93      303.58     60.72 o 
   4   4  23     1949.89     2012.71    151.79 o 
   5   4  23      458.86      421.97     66.79 o 
   6   4  23       81.23      255.00    160.90 o 
   7   4  23       81.01      358.22    230.72 o 
  -7   5  23        9.42      349.11    206.43 o 
  -6   5  23      149.20      291.43    115.36 o 
  -5   5  23       43.57        3.04     88.04 o 
  -4   5  23        9.51      -97.14     97.14 o 
  -3   5  23     4222.87     4055.77    194.29 o 
  -2   5  23      513.91      540.37     57.68 o 
  -1   5  23      198.34      145.72     45.54 o 
   0   5  23      462.55      418.93     81.97 o 
   1   5  23      194.02      106.25     57.68 o 
   2   5  23      524.14      549.47     54.64 o 
   3   5  23     4181.11     4410.96    182.15 o 
   4   5  23       10.99       48.57     63.75 o 
   5   5  23       43.99       69.82     63.75 o 
   6   5  23      153.24      -12.14    154.82 o 
   7   5  23       10.09      -72.86    212.50 o 
  -6   6  23      213.34      267.15    112.32 o 
  -5   6  23      187.54      197.32    124.47 o 
  -4   6  23      830.44      752.87     88.04 o 
  -3   6  23      224.44       81.97     63.75 o 
  -2   6  23      535.78      628.40     66.79 o 
  -1   6  23      217.81      258.04     42.50 o 
   0   6  23     1050.33     1050.37     60.72 o 
   1   6  23      206.76      203.40     27.32 o 
   2   6  23      535.24      412.86     48.57 o 
   3   6  23      213.89      248.93     51.61 o 
   4   6  23      827.82      680.01    100.18 o 
   6   6  23      211.89      157.86    145.72 o 
   7   6  23       24.36      106.25    245.90 o 
  -6   7  23       51.73       36.43    151.79 o 
  -5   7  23        2.36      -88.04     88.04 o 
  -4   7  23      714.42      528.22    127.50 o 
  -3   7  23      713.40      837.87     91.07 o 
  -2   7  23      268.20      312.68     63.75 o 
  -1   7  23      131.72       85.00     33.39 o 
   0   7  23      521.74      549.47     91.07 o 
   1   7  23      127.47       18.21     75.89 o 
   2   7  23      280.38      355.18     66.79 o 
   3   7  23      702.76      646.62     97.14 o 
   4   7  23      717.64      813.58    133.57 o 
   5   7  23        2.02       85.00    103.22 o 
   6   7  23       50.19       36.43    136.61 o 
   7   7  23        2.75     -157.86    209.47 o 
  -6   8  23       27.03      318.75    188.22 o 
  -3   8  23      637.00      379.47    130.54 o 
  -2   8  23       34.19       42.50    121.43 o 
  -1   8  23      162.06      148.75     75.89 o 
   0   8  23      134.23      388.58    121.43 o 
   1   8  23      162.79      121.43    115.36 o 
   2   8  23       33.32       57.68    100.18 o 
   3   8  23      632.55     1016.98    154.82 o 
   4   8  23      351.93      428.04    121.43 o 
   5   8  23      287.25      279.29    112.32 o 
   6   8  23       26.49      267.15    170.00 o 
  -6   9  23       14.63      130.54    139.64 o 
  -5   9  23        2.78      -45.54     88.04 o 
  -4   9  23      297.54      379.47    154.82 o 
  -3   9  23      213.69      251.97    136.61 o 
  -2   9  23      519.46      850.01    166.97 o 
  -1   9  23      304.00      276.25    127.50 o 
   0   9  23      783.32      755.90    139.64 o 
   1   9  23      305.84      276.25    112.32 o 
   2   9  23      516.16      394.65     97.14 o 
   3   9  23      217.94      230.72    109.29 o 
   4   9  23      292.77      549.47    133.57 o 
   5   9  23        2.21     -106.25    106.25 o 
   6   9  23       15.43       75.89    185.18 o 
  -5  10  23       84.99       12.14    133.57 o 
  -4  10  23       85.05       75.89    127.50 o 
  -3  10  23      265.58      191.25    136.61 o 
  -2  10  23       59.68      -66.79     94.11 o 
  -1  10  23     1663.54     1608.95    203.40 o 
   0  10  23     2632.08     2237.35    245.90 o 
   1  10  23     1643.52     1803.24    221.61 o 
   2  10  23       58.34       72.86    118.39 o 
   3  10  23      273.41      276.25    133.57 o 
   4  10  23       84.63       66.79    109.29 o 
   5  10  23       84.86      127.50    109.29 o 
   6  10  23       98.16     -179.11    179.11 o 
  -6  11  23       28.65     -130.54    154.82 o 
  -5  11  23       25.51     -142.68    142.68 o 
  -4  11  23       10.67      130.54    145.72 o 
  -3  11  23       38.11      285.36    145.72 o 
  -1  11  23       72.16       94.11    139.64 o 
   0  11  23      108.48      127.50    130.54 o 
   1  11  23       72.23       91.07    136.61 o 
   2  11  23      761.66      531.26    139.64 o 
   3  11  23       36.79      294.47    133.57 o 
   4  11  23       10.21      157.86    115.36 o 
   5  11  23       25.36      -57.68    136.61 o 
  -6  12  23       42.42      121.43    185.18 o 
  -5  12  23      276.24      145.72    166.97 o 
  -3  12  23       37.69      -12.14    127.50 o 
  -2  12  23      195.84      245.90    157.86 o 
  -1  12  23       62.85      100.18    130.54 o 
   0  12  23      167.42      248.93     94.11 o 
   1  12  23       62.90      103.22    151.79 o 
   2  12  23      186.18      394.65    148.75 o 
   3  12  23       40.47      -12.14    100.18 o 
   4  12  23       30.57      160.90    139.64 o 
   5  12  23      269.60      267.15    142.68 o 
  -5  13  23       18.82      303.58    176.07 o 
  -4  13  23        5.43      176.07    157.86 o 
  -3  13  23      226.57      443.22    173.04 o 
  -2  13  23      235.43      245.90    151.79 o 
  -1  13  23       16.02       27.32    160.90 o 
   0  13  23       22.90      106.25    148.75 o 
   1  13  23       13.55        3.04    142.68 o 
   2  13  23      232.50      100.18     85.00 o 
   3  13  23      224.12      397.68    148.75 o 
   4  13  23        4.93        0.00    130.54 o 
   5  13  23       18.04      100.18    148.75 o 
  -5  14  23       19.72       45.54    173.04 o 
  -4  14  23       14.35     -109.29    151.79 o 
  -3  14  23      397.55      658.76    179.11 o 
  -2  14  23       83.17      212.50    166.97 o 
  -1  14  23      176.25      100.18    160.90 o 
   0  14  23      195.19      285.36    106.25 o 
   1  14  23      173.79      166.97    106.25 o 
   2  14  23       82.48      349.11    148.75 o 
   3  14  23      403.37      698.22    182.15 o 
   4  14  23       14.18      -30.36    145.72 o 
   5  14  23       19.66       -3.04    106.25 o 
  -4  15  23       10.35        3.04    170.00 o 
  -3  15  23      563.15      755.90    215.54 o 
  -2  15  23       53.57     -115.36    160.90 o 
  -1  15  23        0.49       97.14    163.93 o 
   0  15  23       90.71      139.64    154.82 o 
   1  15  23        0.79       48.57    139.64 o 
   2  15  23       52.25      -69.82    142.68 o 
   3  15  23      559.26      801.44    176.07 o 
   4  15  23       10.74      -72.86    173.04 o 
  -4  16  23      246.06       30.36    200.36 o 
  -3  16  23      115.25      321.79    185.18 o 
  -2  16  23       15.47      -39.46    151.79 o 
  -1  16  23      255.81       63.75    166.97 o 
   0  16  23      925.04      895.55    233.75 o 
   1  16  23      257.17      203.40    148.75 o 
   2  16  23       17.64     -136.61    166.97 o 
   3  16  23      112.42      418.93    176.07 o 
   4  16  23      249.97      258.04    127.50 o 
  -3  17  23      127.13      406.79    224.65 o 
  -2  17  23       82.74      112.32    200.36 o 
  -1  17  23      179.33      364.29    224.65 o 
   0  17  23        8.64       -6.07    170.00 o 
   1  17  23      179.87      118.39    115.36 o 
   2  17  23       85.35      -57.68    148.75 o 
   3  17  23      123.31      106.25    191.25 o 
  -3  18  23       10.00      173.04    206.43 o 
  -2  18  23       82.51      306.61    191.25 o 
  -1  18  23        0.04      -51.61    179.11 o 
   0  18  23      148.02      148.75    194.29 o 
   1  18  23        0.01      212.50    188.22 o 
   2  18  23       85.01     -166.97    166.97 o 
   3  18  23       10.42       -3.04    133.57 o 
  -2  19  23       38.08      242.86    157.86 o 
  -1  19  23       82.72     -118.39    218.57 o 
   0  19  23       26.40     -127.50    173.04 o 
   1  19  23       82.42      136.61    206.43 o 
   2  19  23       38.38      148.75    145.72 o 
   0   0  24      546.06      780.19    118.39 o 
   1   0  24      107.74      160.90     54.64 o 
   2   0  24        0.04      148.75    112.32 o 
   3   0  24        8.52      -12.14     60.72 o 
   4   0  24        0.88       88.04     54.64 o 
   5   0  24       41.22       97.14     60.72 o 
   6   0  24      407.36      655.72    124.47 o 
   7   0  24      137.33      403.76    224.65 o 
  -7   1  24      152.89      206.43    209.47 o 
  -6   1  24      159.25       72.86     91.07 o 
  -5   1  24      161.28      239.82     66.79 o 
  -4   1  24       89.65      136.61     57.68 o 
  -3   1  24     1359.55     1338.77     78.93 o 
  -2   1  24        7.19       69.82     69.82 o 
   0   1  24        4.85       63.75     97.14 o 
   1   1  24      821.34      658.76    124.47 o 
   2   1  24        7.77      -18.21     94.11 o 
   3   1  24     1350.52     1560.38    112.32 o 
   4   1  24       89.94      160.90     57.68 o 
   5   1  24      170.13      258.04     69.82 o 
   6   1  24      158.61      173.04    121.43 o 
   7   1  24      153.74       30.36    224.65 o 
  -7   2  24      203.36      394.65    203.40 o 
  -6   2  24       16.96       97.14    100.18 o 
  -5   2  24       18.90       57.68     60.72 o 
  -4   2  24      235.69      285.36     60.72 o 
  -3   2  24       21.82      188.22     54.64 o 
  -2   2  24     2069.40     2106.82    136.61 o 
  -1   2  24      280.03      428.04     85.00 o 
   0   2  24     1321.62     1693.95    112.32 o 
   1   2  24      273.37      382.51     66.79 o 
   2   2  24     2039.80     2021.82    185.18 o 
   3   2  24       23.29       85.00    106.25 o 
   4   2  24      235.33      327.86     75.89 o 
   5   2  24       19.98       45.54     66.79 o 
   6   2  24       15.94      -57.68     97.14 o 
   7   2  24      197.99      136.61    218.57 o 
  -7   3  24      129.92      -88.04    176.07 o 
  -6   3  24        4.40      -94.11     94.11 o 
  -5   3  24      259.95      194.29     97.14 o 
  -4   3  24      411.54      510.01     69.82 o 
  -3   3  24     1347.21     1451.09    103.22 o 
  -2   3  24     2387.93     2471.11    100.18 o 
  -1   3  24     1251.85     1211.27    148.75 o 
   0   3  24      363.99      506.97     88.04 o 
   1   3  24     1221.83     1144.48    106.25 o 
   2   3  24     2424.84     2167.53    224.65 o 
   3   3  24     1361.26     1190.02    100.18 o 
   4   3  24      406.67      455.36     94.11 o 
   5   3  24      265.62      312.68     66.79 o 
   6   3  24        4.52       66.79     97.14 o 
   7   3  24      129.27       33.39    212.50 o 
  -7   4  24       71.30     -148.75    209.47 o 
  -6   4  24       22.48       60.72    100.18 o 
  -5   4  24      221.42      148.75     81.97 o 
  -4   4  24      195.47      203.40     63.75 o 
  -3   4  24      408.38      467.51     72.86 o 
  -2   4  24     3213.01     3202.73    148.75 o 
  -1   4  24      411.31      421.97     81.97 o 
   0   4  24      317.09      400.72     91.07 o 
   1   4  24      393.16      270.18     66.79 o 
   2   4  24     3233.93     3403.09    215.54 o 
   3   4  24      409.16      321.79     54.64 o 
   4   4  24      199.94      282.33    130.54 o 
   5   4  24      225.42      194.29     69.82 o 
   6   4  24       24.19       -3.04    100.18 o 
   7   4  24       74.92      179.11    197.32 o 
  -7   5  24      165.57      -15.18    188.22 o 
  -6   5  24       38.57      176.07    115.36 o 
  -5   5  24      223.76      242.86     97.14 o 
  -4   5  24       59.36       57.68     66.79 o 
  -3   5  24      326.55      285.36     72.86 o 
  -2   5  24     1181.00     1259.84     75.89 o 
  -1   5  24       63.24       -9.11     36.43 o 
   0   5  24        0.97      106.25     75.89 o 
   1   5  24       62.85      103.22     66.79 o 
   2   5  24     1166.29     1147.52     69.82 o 
   3   5  24      309.42      224.65     54.64 o 
   4   5  24       54.63       88.04     72.86 o 
   5   5  24      227.04      176.07     85.00 o 
   6   5  24       37.65      -15.18    109.29 o 
   7   5  24      160.97       63.75    154.82 o 
  -6   6  24       97.39      321.79    100.18 o 
  -5   6  24      409.87      397.68    106.25 o 
  -4   6  24       53.10      227.68     75.89 o 
  -3   6  24      294.73      318.75     57.68 o 
  -2   6  24      138.49      118.39     51.61 o 
  -1   6  24      323.16      330.90     42.50 o 
   0   6  24      104.84      112.32     33.39 o 
   1   6  24      322.32      285.36     88.04 o 
   2   6  24      138.66      142.68     36.43 o 
   3   6  24      294.00      443.22     94.11 o 
   4   6  24       52.61       91.07    100.18 o 
   5   6  24      418.99      537.33    115.36 o 
   6   6  24       96.29       94.11    194.29 o 
   7   6  24      162.72      170.00    227.68 o 
  -6   7  24       91.26      115.36    151.79 o 
  -5   7  24        9.08      -57.68     91.07 o 
  -4   7  24      729.92      758.94    103.22 o 
  -3   7  24      434.54      376.43     72.86 o 
  -2   7  24      223.98      203.40     57.68 o 
  -1   7  24      365.61      412.86     42.50 o 
   0   7  24     1266.04     1056.44    109.29 o 
   1   7  24      340.76      461.44     97.14 o 
   2   7  24      215.37      258.04     81.97 o 
   3   7  24      444.87      425.01     97.14 o 
   4   7  24      726.38      610.19    115.36 o 
   6   7  24       92.09     -103.22    182.15 o 
  -6   8  24      116.12        6.07    151.79 o 
  -4   8  24       56.84      182.15    145.72 o 
  -3   8  24      286.99      373.40     72.86 o 
  -2   8  24      199.29       45.54    121.43 o 
  -1   8  24      323.19      200.36    136.61 o 
   0   8  24       23.61      109.29     57.68 o 
   1   8  24      311.67      212.50     85.00 o 
   2   8  24      190.85      185.18    115.36 o 
   3   8  24      287.73      191.25    106.25 o 
   4   8  24       55.70       45.54    106.25 o 
   5   8  24       44.69       42.50    109.29 o 
   6   8  24      120.02      -97.14    130.54 o 
  -6   9  24      104.63      -30.36    176.07 o 
  -4   9  24      259.81      148.75    142.68 o 
  -3   9  24      436.13      622.33    154.82 o 
  -2   9  24      657.72      792.33    163.93 o 
  -1   9  24      378.40      516.08    151.79 o 
   0   9  24       20.95        3.04    124.47 o 
   1   9  24      378.88      160.90    136.61 o 
   2   9  24      656.18      309.65    133.57 o 
   3   9  24      436.52      579.83    136.61 o 
   4   9  24      258.27      343.04    121.43 o 
   5   9  24       41.58       54.64    103.22 o 
   6   9  24      104.84      385.54    206.43 o 
  -6  10  24      290.23      300.54    160.90 o 
  -5  10  24       16.12      -63.75    142.68 o 
  -4  10  24      396.10      634.47    176.07 o 
  -3  10  24       28.00      -42.50     91.07 o 
  -2  10  24       24.03       45.54    139.64 o 
  -1  10  24      960.17      798.40    179.11 o 
   0  10  24     1191.06     1123.23    148.75 o 
   1  10  24      963.30      989.66    160.90 o 
   2  10  24       25.12      170.00    121.43 o 
   3  10  24       28.70      170.00    124.47 o 
   4  10  24      390.30      297.50    148.75 o 
   5  10  24       17.03       18.21    109.29 o 
   6  10  24      293.84      455.36    261.08 o 
  -6  11  24      107.95     -121.43    160.90 o 
  -5  11  24       97.75      -78.93    148.75 o 
  -4  11  24       65.54     -133.57    133.57 o 
  -3  11  24      143.67      215.54    145.72 o 
  -2  11  24       76.11      139.64    136.61 o 
  -1  11  24       72.27       60.72     85.00 o 
   0  11  24      254.93      285.36    145.72 o 
   1  11  24       72.08      224.65    139.64 o 
   2  11  24       79.39       39.46    154.82 o 
   3  11  24      147.31      400.72    130.54 o 
   4  11  24       61.10      236.79    130.54 o 
   5  11  24       97.50      142.68    124.47 o 
  -5  12  24       16.73      330.90    166.97 o 
  -4  12  24       13.85      224.65    148.75 o 
  -3  12  24      144.71      227.68    170.00 o 
  -2  12  24      268.75      248.93    148.75 o 
  -1  12  24      134.20       27.32    121.43 o 
   0  12  24      192.80      282.33    148.75 o 
   1  12  24      130.58      -63.75    136.61 o 
   2  12  24      266.20      276.25    121.43 o 
   3  12  24      148.86      388.58    136.61 o 
   4  12  24       13.47      -21.25    130.54 o 
   5  12  24       18.62       30.36    163.93 o 
  -5  13  24       12.48      -36.43    163.93 o 
  -4  13  24      245.32      306.61    173.04 o 
  -3  13  24      657.57     1010.91    239.82 o 
  -2  13  24      198.52      -18.21    112.32 o 
  -1  13  24      459.77      713.40    176.07 o 
   0  13  24       68.48       75.89    139.64 o 
   1  13  24      470.40      267.15    160.90 o 
   2  13  24      187.68      358.22    151.79 o 
   3  13  24      652.24      686.08    173.04 o 
   4  13  24      236.97      245.90    145.72 o 
   5  13  24       13.92      163.93    139.64 o 
  -5  14  24       14.54      139.64    215.54 o 
  -4  14  24       21.52     -170.00    170.00 o 
  -3  14  24      232.26      343.04    173.04 o 
  -2  14  24      205.61       -3.04    191.25 o 
  -1  14  24      584.75      476.61    176.07 o 
   0  14  24       79.92      136.61    160.90 o 
   1  14  24      574.75      537.33    160.90 o 
   2  14  24      209.25      421.97    179.11 o 
   3  14  24      231.22      212.50    127.50 o 
   4  14  24       22.36      294.47    176.07 o 
   5  14  24       13.45       -9.11    106.25 o 
  -4  15  24      120.42      282.33    188.22 o 
  -3  15  24       28.38      157.86    182.15 o 
  -2  15  24       76.10       -3.04    163.93 o 
  -1  15  24      163.60      349.11    197.32 o 
   0  15  24       72.76     -136.61    136.61 o 
   1  15  24      161.47       48.57    157.86 o 
   2  15  24       73.95      124.47    136.61 o 
   3  15  24       30.36       42.50    151.79 o 
   4  15  24      120.17      324.83    182.15 o 
  -4  16  24       78.73     -112.32    179.11 o 
  -3  16  24        4.51      139.64    173.04 o 
  -2  16  24       15.39       27.32    176.07 o 
  -1  16  24       78.16      -72.86    182.15 o 
   0  16  24       59.80       54.64    179.11 o 
   1  16  24       77.21      -48.57    157.86 o 
   2  16  24       15.20      230.72    182.15 o 
   3  16  24        4.11     -185.18    185.18 o 
   4  16  24       80.70       48.57    127.50 o 
  -3  17  24       44.61       33.39    200.36 o 
  -2  17  24      429.32      734.65    221.61 o 
  -1  17  24      143.79      176.07    194.29 o 
   0  17  24       25.40      261.08    188.22 o 
   1  17  24      144.77      303.58    182.15 o 
   2  17  24      430.98      300.54    212.50 o 
   3  17  24       45.96      321.79    185.18 o 
  -2  18  24      148.49       91.07    139.64 o 
  -1  18  24        8.14       24.29    191.25 o 
   0  18  24       33.47       21.25    188.22 o 
   1  18  24        9.30     -191.25    191.25 o 
   2  18  24      147.17      233.75    179.11 o 
  -1  19  24        2.52       63.75    160.90 o 
   0  19  24       64.64      118.39    136.61 o 
   1  19  24        2.65      215.54    215.54 o 
   1   0  25       51.66      230.72     72.86 o 
   2   0  25      366.61      276.25     81.97 o 
   3   0  25      886.86      910.73    106.25 o 
   4   0  25        9.22      -24.29     54.64 o 
   5   0  25      111.15      136.61     69.82 o 
   6   0  25       42.72       15.18     94.11 o 
   7   0  25      146.84      464.47    245.90 o 
  -7   1  25      230.23      634.47    206.43 o 
  -6   1  25       30.65      -57.68     97.14 o 
  -5   1  25      141.83      258.04     78.93 o 
  -4   1  25       53.27       72.86     60.72 o 
  -3   1  25      632.92      743.76    100.18 o 
  -2   1  25     2047.91     1894.31    145.72 o 
  -1   1  25      442.71      425.01    112.32 o 
   0   1  25      351.63      233.75    115.36 o 
   1   1  25      444.59      346.08     69.82 o 
   2   1  25     2063.68     2030.92    133.57 o 
   3   1  25      632.61      619.29     91.07 o 
   4   1  25       57.91       63.75     57.68 o 
   5   1  25      139.44      103.22     66.79 o 
   6   1  25       30.90     -100.18    100.18 o 
   7   1  25      225.11      267.15    163.93 o 
  -7   2  25        0.66        9.11    203.40 o 
  -6   2  25        4.03       85.00    115.36 o 
  -5   2  25        6.62       69.82     75.89 o 
  -4   2  25       27.37      -27.32     60.72 o 
  -3   2  25     1425.27     1548.24     94.11 o 
  -2   2  25     1432.38     1517.88    115.36 o 
  -1   2  25     3655.53     3576.12    173.04 o 
   0   2  25      290.82      245.90    106.25 o 
   1   2  25     3637.90     3530.59    291.43 o 
   2   2  25     1433.32     1287.16     97.14 o 
   3   2  25     1429.66     1454.13    121.43 o 
   4   2  25       25.70       21.25     69.82 o 
   5   2  25        6.03       66.79     66.79 o 
   6   2  25        4.97        3.04     94.11 o 
   7   2  25        0.57       45.54    182.15 o 
  -7   3  25      168.19       -3.04    206.43 o 
  -6   3  25      156.60      209.47    124.47 o 
  -5   3  25      345.28      406.79     72.86 o 
  -4   3  25      429.44      467.51     75.89 o 
  -3   3  25       58.15      148.75     54.64 o 
  -2   3  25      183.31      157.86     48.57 o 
  -1   3  25      368.44      285.36    115.36 o 
   0   3  25       72.16        9.11     48.57 o 
   1   3  25      378.28      200.36     60.72 o 
   2   3  25      179.46      233.75     75.89 o 
   3   3  25       51.20      121.43    121.43 o 
   4   3  25      437.83      482.69     88.04 o 
   5   3  25      334.86      409.83     69.82 o 
   6   3  25      153.46      -97.14     97.14 o 
   7   3  25      172.36      500.90    267.15 o 
  -7   4  25      105.48     -185.18    200.36 o 
  -6   4  25       18.03     -106.25    106.25 o 
  -5   4  25      507.22      482.69    100.18 o 
  -4   4  25       91.88      203.40     66.79 o 
  -3   4  25      541.59      588.94     63.75 o 
  -2   4  25      356.91      412.86     66.79 o 
  -1   4  25      861.27      843.94    106.25 o 
   0   4  25     1651.52     1654.49    154.82 o 
   1   4  25      858.44      883.41    112.32 o 
   2   4  25      350.58      273.22    115.36 o 
   3   4  25      554.10      558.58     81.97 o 
   4   4  25       90.20      291.43    136.61 o 
   5   4  25      510.05      564.65     85.00 o 
   6   4  25       18.42     -100.18    100.18 o 
   7   4  25      106.08      355.18    273.22 o 
  -7   5  25      118.29      100.18    194.29 o 
  -6   5  25      194.30      251.97    112.32 o 
  -5   5  25       69.92       51.61     97.14 o 
  -4   5  25      151.24      106.25     78.93 o 
  -3   5  25       68.11       54.64     60.72 o 
  -2   5  25      706.43      740.73     69.82 o 
  -1   5  25      848.88      904.66     66.79 o 
   0   5  25        7.90      136.61     75.89 o 
   1   5  25      850.10      722.51     91.07 o 
   2   5  25      713.22      652.69     57.68 o 
   3   5  25       67.53       85.00     85.00 o 
   4   5  25      148.20      133.57     78.93 o 
   5   5  25       68.41       45.54     63.75 o 
   6   5  25      190.49       69.82    179.11 o 
   7   5  25      117.24      173.04    218.57 o 
  -6   6  25      422.43      455.36    121.43 o 
  -5   6  25       95.10      245.90     94.11 o 
  -4   6  25       79.43       45.54     94.11 o 
  -3   6  25      308.24      382.51     81.97 o 
  -2   6  25      120.04      227.68     48.57 o 
  -1   6  25       56.15       -3.04     36.43 o 
   0   6  25       18.61      -21.25     33.39 o 
   1   6  25       51.79      106.25     78.93 o 
   2   6  25      120.81      115.36     39.46 o 
   3   6  25      312.39      343.04     85.00 o 
   4   6  25       74.84       57.68    142.68 o 
   5   6  25       94.10      -12.14    121.43 o 
   6   6  25      425.92      391.61    215.54 o 
  -6   7  25       37.42      130.54    151.79 o 
  -5   7  25      467.47      579.83    109.29 o 
  -4   7  25      137.01       33.39     94.11 o 
  -3   7  25       25.97       57.68     69.82 o 
  -2   7  25      271.29      403.76     63.75 o 
  -1   7  25      322.53      349.11     48.57 o 
   0   7  25      276.00      346.08     75.89 o 
   1   7  25      328.82      297.50     91.07 o 
   2   7  25      278.96      385.54     94.11 o 
   3   7  25       25.61      -15.18     78.93 o 
   4   7  25      131.28      258.04    106.25 o 
   6   7  25       38.92      -54.64    179.11 o 
  -6   8  25       38.31      160.90    154.82 o 
  -4   8  25       39.06       12.14    121.43 o 
  -3   8  25      121.51      109.29     78.93 o 
  -2   8  25      322.02      333.93    130.54 o 
  -1   8  25      798.08      986.62    173.04 o 
   0   8  25      346.75      385.54    100.18 o 
   1   8  25      785.27      822.69    103.22 o 
   2   8  25      319.34      285.36     85.00 o 
   3   8  25      123.03        6.07     97.14 o 
   4   8  25       40.62      -94.11    145.72 o 
   5   8  25       42.10      -36.43     97.14 o 
   6   8  25       38.54       57.68    176.07 o 
  -6   9  25       97.89      -60.72    148.75 o 
  -5   9  25       75.27       75.89    157.86 o 
  -3   9  25      410.28      516.08    154.82 o 
  -2   9  25      394.75      470.54    145.72 o 
  -1   9  25       11.21      -12.14    142.68 o 
   0   9  25       25.63      -81.97     85.00 o 
   1   9  25       12.08       69.82    133.57 o 
   2   9  25      400.52      470.54    136.61 o 
   3   9  25      409.35      513.04    136.61 o 
   4   9  25      377.70      464.47    170.00 o 
   6   9  25       96.23     -124.47    215.54 o 
  -6  10  25       38.93      139.64    170.00 o 
  -4  10  25      446.60      479.65    127.50 o 
  -3  10  25      359.42      576.79    182.15 o 
  -2  10  25       82.36       -3.04    160.90 o 
  -1  10  25       70.10     -109.29    109.29 o 
   0  10  25       79.37      115.36     78.93 o 
   1  10  25       70.93       72.86    127.50 o 
   2  10  25       84.81      -33.39    136.61 o 
   3  10  25      350.60      540.37    179.11 o 
   4  10  25      444.29      437.15    127.50 o 
   5  10  25      253.99      224.65    148.75 o 
   6  10  25       39.09       75.89    203.40 o 
  -5  11  25        6.51      103.22    145.72 o 
  -4  11  25        7.01     -154.82    154.82 o 
  -3  11  25      102.29       39.46    142.68 o 
  -2  11  25       39.81      -57.68    124.47 o 
  -1  11  25      188.88      546.44    170.00 o 
   0  11  25      154.50      315.72    154.82 o 
   1  11  25      190.09     -157.86    157.86 o 
   2  11  25       39.70      -45.54    136.61 o 
   3  11  25      102.55      288.40    142.68 o 
   4  11  25        7.04       57.68    124.47 o 
   5  11  25        6.62        9.11    127.50 o 
  -5  12  25       81.88      118.39    194.29 o 
  -4  12  25        7.67     -154.82    154.82 o 
  -3  12  25      156.29       78.93    154.82 o 
  -2  12  25       21.13      145.72    127.50 o 
  -1  12  25      351.27      185.18    109.29 o 
   0  12  25     1251.63      834.83    212.50 o 
   1  12  25      348.11      418.93    157.86 o 
   2  12  25       21.04       24.29    136.61 o 
   3  12  25      163.72      166.97    112.32 o 
   4  12  25        8.53     -118.39    118.39 o 
   5  12  25       79.33      -88.04    112.32 o 
  -5  13  25       75.33      124.47    200.36 o 
  -4  13  25      206.78      267.15    170.00 o 
  -3  13  25      211.37      306.61    179.11 o 
  -2  13  25      257.20      340.01    163.93 o 
  -1  13  25        4.53      127.50    145.72 o 
   0  13  25        3.21       -9.11    170.00 o 
   1  13  25        5.18      103.22    151.79 o 
   2  13  25      256.01      182.15    103.22 o 
   3  13  25      220.42      255.00    166.97 o 
   4  13  25      208.77      163.93    148.75 o 
   5  13  25       78.85      233.75    151.79 o 
  -4  14  25      134.17      203.40    209.47 o 
  -3  14  25      496.43      479.65    203.40 o 
  -2  14  25      484.32      673.94    176.07 o 
  -1  14  25      112.19      197.32    100.18 o 
   0  14  25      103.32      221.61    163.93 o 
   1  14  25      112.20       81.97    145.72 o 
   2  14  25      488.95      473.58    182.15 o 
   3  14  25      502.00      731.62    157.86 o 
   4  14  25      136.55      -94.11    173.04 o 
  -4  15  25        7.71       -9.11    176.07 o 
  -3  15  25      116.82      182.15    182.15 o 
  -2  15  25       25.72      -88.04    160.90 o 
  -1  15  25      109.38     -145.72    145.72 o 
   0  15  25       21.78     -133.57    133.57 o 
   1  15  25      112.39       48.57    145.72 o 
   2  15  25       24.85      -72.86    160.90 o 
   3  15  25      121.30      291.43    200.36 o 
   4  15  25        7.03      221.61    160.90 o 
  -3  16  25      115.84      361.26    191.25 o 
  -2  16  25       72.80      358.22    200.36 o 
  -1  16  25       61.63       72.86    100.18 o 
   0  16  25       20.47      191.25    130.54 o 
   1  16  25       60.88     -151.79    151.79 o 
   2  16  25       71.56     -115.36    142.68 o 
   3  16  25      114.02      343.04    176.07 o 
  -3  17  25      312.38      248.93    230.72 o 
  -2  17  25       17.69       66.79    197.32 o 
  -1  17  25       46.21        0.00    118.39 o 
   0  17  25        9.50      212.50    209.47 o 
   1  17  25       47.48      -45.54    179.11 o 
   2  17  25       16.63      121.43    185.18 o 
   3  17  25      312.03      236.79    215.54 o 
  -2  18  25      121.12      664.83    227.68 o 
  -1  18  25      170.27      379.47    173.04 o 
   0  18  25       39.62      -69.82    203.40 o 
   1  18  25      168.31      510.01    200.36 o 
   2  18  25      124.08      233.75    215.54 o 
   0   0  26        1.73      -12.14    106.25 o 
   1   0  26      902.60     1226.45    106.25 o 
   2   0  26      176.87       42.50     69.82 o 
   3   0  26     1295.73     1202.16    118.39 o 
   4   0  26      139.79      191.25     69.82 o 
   5   0  26        6.68      -48.57     60.72 o 
   6   0  26       22.32      -42.50    139.64 o 
   7   0  26       54.71      -36.43    197.32 o 
  -7   1  26      286.29        6.07    218.57 o 
  -6   1  26       70.15       48.57    118.39 o 
  -5   1  26       87.88      103.22     69.82 o 
  -4   1  26      195.74      285.36     75.89 o 
  -3   1  26      428.74      555.54     91.07 o 
  -2   1  26       71.95      -66.79     66.79 o 
  -1   1  26     2692.38     3236.12    185.18 o 
   0   1  26      330.10      276.25     57.68 o 
   1   1  26     2715.16     2583.43    173.04 o 
   2   1  26       69.08       72.86     72.86 o 
   3   1  26      444.66      531.26     88.04 o 
   4   1  26      192.47       94.11     75.89 o 
   5   1  26       92.22       54.64     66.79 o 
   6   1  26       67.86      127.50    118.39 o 
   7   1  26      284.73      543.40    233.75 o 
  -7   2  26       14.79      333.93    233.75 o 
  -6   2  26       42.75      136.61    106.25 o 
  -5   2  26      184.00      270.18     72.86 o 
  -4   2  26      104.05      157.86     69.82 o 
  -3   2  26      313.27      412.86     75.89 o 
  -2   2  26       59.77      -27.32    100.18 o 
  -1   2  26      575.53      528.22     97.14 o 
   0   2  26      647.54      798.40    142.68 o 
   1   2  26      574.09      631.44    145.72 o 
   2   2  26       59.50      182.15    127.50 o 
   3   2  26      313.88      245.90     88.04 o 
   4   2  26      103.03      121.43     85.00 o 
   5   2  26      180.45      121.43     69.82 o 
   6   2  26       43.34       66.79    106.25 o 
   7   2  26       15.93      103.22    224.65 o 
  -6   3  26       50.77       48.57    103.22 o 
  -5   3  26       80.72      173.04     63.75 o 
  -4   3  26      217.70      303.58     69.82 o 
  -3   3  26     1033.59     1016.98     81.97 o 
  -2   3  26      679.86      719.47     81.97 o 
  -1   3  26      887.43     1068.59    103.22 o 
   0   3  26       62.13       48.57    112.32 o 
   1   3  26      865.26     1010.91    106.25 o 
   2   3  26      669.00      774.12    100.18 o 
   3   3  26     1024.15     1323.59    124.47 o 
   4   3  26      211.47      176.07     75.89 o 
   5   3  26       82.97      291.43     72.86 o 
   6   3  26       53.19       27.32    109.29 o 
  -6   4  26       33.00       36.43    106.25 o 
  -5   4  26       13.07       66.79     85.00 o 
  -4   4  26      693.00      631.44     72.86 o 
  -3   4  26       91.45      115.36     54.64 o 
  -2   4  26      392.43      321.79     72.86 o 
  -1   4  26     1102.80      977.51    112.32 o 
   0   4  26      436.95      333.93     81.97 o 
   1   4  26     1111.27     1205.20    106.25 o 
   2   4  26      392.82      185.18     91.07 o 
   3   4  26       86.73       69.82     57.68 o 
   4   4  26      696.78      798.40    109.29 o 
   5   4  26       11.23      170.00     69.82 o 
   6   4  26       31.52       81.97    124.47 o 
  -6   5  26       51.07     -103.22    103.22 o 
  -5   5  26       47.90      160.90     91.07 o 
  -4   5  26      291.31      218.57     85.00 o 
  -3   5  26      407.77      418.93     57.68 o 
  -2   5  26      387.15      470.54     63.75 o 
  -1   5  26      152.75      179.11     51.61 o 
   0   5  26     1157.79     1202.16    121.43 o 
   1   5  26      164.03      194.29     69.82 o 
   2   5  26      388.49      221.61     63.75 o 
   3   5  26      407.74      519.11     81.97 o 
   4   5  26      300.71      124.47     88.04 o 
   5   5  26       48.17       63.75     69.82 o 
   6   5  26       51.71      315.72    197.32 o 
  -6   6  26       25.80     -124.47    124.47 o 
  -5   6  26      149.59       60.72    106.25 o 
  -4   6  26       25.62       15.18     88.04 o 
  -3   6  26       28.50      -54.64     60.72 o 
  -2   6  26      224.10      160.90     48.57 o 
  -1   6  26      658.31      692.15     63.75 o 
   0   6  26      546.39      522.15     48.57 o 
   1   6  26      662.74      564.65     97.14 o 
   2   6  26      220.49      182.15     91.07 o 
   3   6  26       26.79       -6.07     81.97 o 
   4   6  26       24.78       -9.11    124.47 o 
   5   6  26      148.69      191.25    112.32 o 
   6   6  26       25.27     -160.90    182.15 o 
  -6   7  26       68.25      163.93    170.00 o 
  -5   7  26      352.49      139.64     97.14 o 
  -4   7  26       50.45      -81.97     97.14 o 
  -3   7  26      868.86      892.51     94.11 o 
  -2   7  26       80.70       36.43     54.64 o 
  -1   7  26      793.32      807.51     60.72 o 
   0   7  26      821.64      983.59    115.36 o 
   1   7  26      805.01      871.26    115.36 o 
   2   7  26       86.22      -81.97     81.97 o 
   3   7  26      877.23      938.05    118.39 o 
   4   7  26       51.74       15.18    109.29 o 
   6   7  26       70.30      118.39    185.18 o 
  -6   8  26      102.93     -218.57    218.57 o 
  -5   8  26      134.46      221.61    151.79 o 
  -4   8  26      123.96      112.32    145.72 o 
  -3   8  26      110.04      124.47     66.79 o 
  -2   8  26       60.89       30.36     48.57 o 
  -1   8  26      122.98       54.64    133.57 o 
   0   8  26      485.91      561.62     88.04 o 
   1   8  26      120.77       72.86     97.14 o 
   2   8  26       59.45      264.11     97.14 o 
   3   8  26      108.98       94.11    127.50 o 
   4   8  26      121.83      173.04    127.50 o 
   5   8  26      132.15      324.83    133.57 o 
   6   8  26      100.11      191.25    206.43 o 
  -6   9  26       69.41      248.93    191.25 o 
  -5   9  26      319.58      391.61    163.93 o 
  -4   9  26       14.71      103.22     94.11 o 
  -3   9  26      382.04      449.29    166.97 o 
  -2   9  26      256.85      318.75    151.79 o 
  -1   9  26      677.11      901.62    166.97 o 
   0   9  26       22.67      154.82    121.43 o 
   1   9  26      663.78      816.62    157.86 o 
   2   9  26      257.91      379.47    139.64 o 
   3   9  26      374.28      528.22    166.97 o 
   4   9  26       16.77       18.21    121.43 o 
   6   9  26       68.62      297.50    218.57 o 
  -4  10  26      267.84     -130.54    154.82 o 
  -3  10  26       80.87      133.57    136.61 o 
  -2  10  26       73.30      -27.32    151.79 o 
  -1  10  26       35.49       57.68    142.68 o 
   0  10  26      287.90      100.18    124.47 o 
   2  10  26       75.09       39.46     78.93 o 
   3  10  26       75.08      127.50    139.64 o 
   4  10  26      271.03      336.97    139.64 o 
   5  10  26      217.58      464.47    142.68 o 
  -5  11  26       75.03      157.86    133.57 o 
  -4  11  26      263.45       48.57    151.79 o 
  -3  11  26      176.47      194.29    173.04 o 
  -2  11  26       19.98        9.11     91.07 o 
  -1  11  26       19.66      -57.68    136.61 o 
   0  11  26       60.28       66.79    139.64 o 
   1  11  26       16.56       33.39    133.57 o 
   2  11  26       21.04       12.14    142.68 o 
   3  11  26      173.25      376.43    160.90 o 
   4  11  26      265.05      282.33    127.50 o 
   5  11  26       76.60      -91.07    130.54 o 
  -5  12  26        9.64      121.43    185.18 o 
  -4  12  26      117.62      191.25    157.86 o 
  -3  12  26       40.47      -85.00     97.14 o 
  -2  12  26       65.28     -130.54    130.54 o 
  -1  12  26      350.85      124.47    142.68 o 
   0  12  26      440.69      549.47    176.07 o 
   1  12  26      355.41      528.22    176.07 o 
   2  12  26       68.82       39.46    145.72 o 
   3  12  26       39.25       97.14    148.75 o 
   4  12  26      118.46      115.36    148.75 o 
   5  12  26       10.70      255.00    157.86 o 
  -5  13  26      136.46        6.07    185.18 o 
  -4  13  26        3.66      -94.11    176.07 o 
  -3  13  26      535.60      752.87    227.68 o 
  -2  13  26      242.95      324.83    160.90 o 
  -1  13  26       85.72      166.97    151.79 o 
   0  13  26      143.01      188.22    121.43 o 
   1  13  26       86.30      191.25    163.93 o 
   2  13  26      252.15       54.64    154.82 o 
   3  13  26      536.41      488.76    179.11 o 
   4  13  26        5.14      288.40    163.93 o 
   5  13  26      136.63      561.62    206.43 o 
  -4  14  26       73.47       63.75    206.43 o 
  -3  14  26      164.68      -36.43    179.11 o 
  -2  14  26       86.99      270.18    166.97 o 
  -1  14  26      251.16       97.14    170.00 o 
   0  14  26        0.01      127.50    170.00 o 
   1  14  26      254.41      355.18    148.75 o 
   2  14  26       84.51       57.68    151.79 o 
   3  14  26      169.21      -15.18    118.39 o 
   4  14  26       75.13      -69.82    154.82 o 
  -4  15  26      549.79      233.75    203.40 o 
  -3  15  26       86.68      -97.14    154.82 o 
  -2  15  26       10.31      142.68    212.50 o 
  -1  15  26      273.35      -60.72    191.25 o 
   0  15  26       77.55     -163.93    163.93 o 
   1  15  26      267.95      382.51    182.15 o 
   2  15  26       12.60      -24.29    163.93 o 
   3  15  26       81.17     -133.57    179.11 o 
   4  15  26      563.02      664.83    206.43 o 
  -3  16  26      101.07      312.68    224.65 o 
  -2  16  26       83.31     -109.29    163.93 o 
  -1  16  26       26.28      -88.04    185.18 o 
   0  16  26        3.21      558.58    212.50 o 
   1  16  26       25.18      163.93    173.04 o 
   2  16  26       81.70     -115.36    166.97 o 
   3  16  26      101.13      115.36    191.25 o 
  -2  17  26      186.70       85.00    188.22 o 
  -1  17  26      174.74      239.82    212.50 o 
   0  17  26       21.31      -24.29    148.75 o 
   1  17  26      177.10      264.11    151.79 o 
   2  17  26      189.24       12.14    176.07 o 
  -1  18  26        2.99      157.86    224.65 o 
   0  18  26       21.15      245.90    215.54 o 
   1  18  26        3.42      -75.89    166.97 o 
   1   0  27      678.64      807.51    106.25 o 
   2   0  27       45.99       42.50     72.86 o 
   3   0  27      492.41      658.76     94.11 o 
   4   0  27       28.00       57.68     63.75 o 
   5   0  27       64.57      100.18     66.79 o 
   6   0  27        0.04      115.36    121.43 o 
  -6   1  27        7.16       75.89    112.32 o 
  -5   1  27      198.35      236.79     75.89 o 
  -4   1  27      332.54      248.93     69.82 o 
  -3   1  27       52.34       45.54     72.86 o 
  -2   1  27       82.39      133.57     75.89 o 
  -1   1  27      906.21     1013.94     91.07 o 
   0   1  27      464.51      649.65    103.22 o 
   1   1  27      911.14      816.62    115.36 o 
   2   1  27       89.67      100.18     75.89 o 
   3   1  27       54.97      248.93     81.97 o 
   4   1  27      331.07      400.72     78.93 o 
   5   1  27      204.52      333.93     85.00 o 
   6   1  27        7.16       85.00    118.39 o 
  -6   2  27       16.51       60.72    112.32 o 
  -5   2  27      292.85      291.43     75.89 o 
  -4   2  27       96.41       42.50     78.93 o 
  -3   2  27      380.28      376.43     69.82 o 
  -2   2  27      547.73      440.19     94.11 o 
  -1   2  27       90.68       88.04     75.89 o 
   0   2  27     4864.21     5467.40    306.61 o 
   1   2  27       90.25      -12.14     72.86 o 
   2   2  27      547.81      552.51    142.68 o 
   3   2  27      383.86      294.47     85.00 o 
   4   2  27       95.48      -72.86     72.86 o 
   5   2  27      295.01      294.47     88.04 o 
   6   2  27       15.63      -18.21    109.29 o 
  -6   3  27      110.33      -15.18    121.43 o 
  -5   3  27       63.42      -33.39     75.89 o 
  -4   3  27      234.80       69.82     69.82 o 
  -3   3  27      268.94      170.00     63.75 o 
  -2   3  27      362.20      391.61     57.68 o 
  -1   3  27      538.27      497.86     85.00 o 
   0   3  27        0.11       85.00    130.54 o 
   1   3  27      530.26      446.26    103.22 o 
   2   3  27      354.94      273.22     88.04 o 
   3   3  27      264.14      224.65     85.00 o 
   4   3  27      223.39       91.07     88.04 o 
   5   3  27       65.85      160.90     75.89 o 
   6   3  27      110.36        6.07    112.32 o 
  -6   4  27      412.57      336.97    136.61 o 
  -5   4  27       77.83       60.72    106.25 o 
  -4   4  27      274.80      273.22     75.89 o 
  -3   4  27      124.48      218.57     66.79 o 
  -2   4  27       83.28       39.46     66.79 o 
  -1   4  27       24.95      -54.64     75.89 o 
   0   4  27        9.43        0.00     85.00 o 
   1   4  27       23.57      154.82     91.07 o 
   2   4  27       80.28       97.14     85.00 o 
   3   4  27      128.01      194.29     85.00 o 
   4   4  27      279.58      379.47     91.07 o 
   5   4  27       81.80       24.29     72.86 o 
   6   4  27      406.86      315.72    121.43 o 
  -6   5  27       22.22       78.93    124.47 o 
  -5   5  27      187.51      248.93     97.14 o 
  -4   5  27      196.03      197.32     75.89 o 
  -3   5  27      569.40      537.33     75.89 o 
  -2   5  27      151.18      163.93     48.57 o 
  -1   5  27      137.34      151.79     48.57 o 
   0   5  27      387.46      570.72     94.11 o 
   1   5  27      141.68      160.90     69.82 o 
   2   5  27      152.03      163.93     81.97 o 
   3   5  27      571.75      670.90    109.29 o 
   4   5  27      193.60      282.33    148.75 o 
   5   5  27      190.87      127.50     69.82 o 
   6   5  27       22.44     -188.22    188.22 o 
  -6   6  27        8.67      124.47    118.39 o 
  -5   6  27       23.86       69.82    103.22 o 
  -4   6  27       17.27      -54.64     81.97 o 
  -3   6  27       48.75      -57.68     63.75 o 
  -2   6  27      923.10      986.62     81.97 o 
  -1   6  27       25.80       75.89     42.50 o 
   0   6  27      365.33      400.72     51.61 o 
   1   6  27       28.49       39.46     78.93 o 
   2   6  27      917.33      944.12    115.36 o 
   3   6  27       54.16      -88.04     88.04 o 
   4   6  27       16.72       57.68     88.04 o 
   5   6  27       22.78      -36.43    121.43 o 
   6   6  27        8.22      103.22    182.15 o 
  -6   7  27      227.72     -173.04    173.04 o 
  -5   7  27       25.90       57.68     88.04 o 
  -4   7  27      283.54      236.79     88.04 o 
  -3   7  27      179.13       15.18     60.72 o 
  -2   7  27       57.59      115.36     54.64 o 
  -1   7  27      213.53      203.40     48.57 o 
   0   7  27        1.08       78.93     78.93 o 
   1   7  27      213.37      209.47     94.11 o 
   2   7  27       56.28      282.33    103.22 o 
   3   7  27      179.29      279.29     75.89 o 
   4   7  27      283.44       57.68    112.32 o 
   5   7  27       26.49       94.11    115.36 o 
   6   7  27      237.81      385.54    230.72 o 
  -6   8  27       90.55      431.08    182.15 o 
  -5   8  27      112.27       72.86    145.72 o 
  -4   8  27       42.76      139.64     72.86 o 
  -3   8  27       84.07        9.11     72.86 o 
  -2   8  27      519.73      428.04     69.82 o 
  -1   8  27       59.42      136.61    124.47 o 
   0   8  27      149.61      273.22     85.00 o 
   1   8  27       58.75      109.29     88.04 o 
   2   8  27      525.86      346.08    103.22 o 
   3   8  27       86.37      -48.57    121.43 o 
   4   8  27       44.46       91.07    130.54 o 
   6   8  27       89.62      163.93    251.97 o 
  -5   9  27        9.44      -63.75    157.86 o 
  -4   9  27      189.27     -139.64    139.64 o 
  -3   9  27       45.57       48.57    130.54 o 
  -2   9  27       16.03       33.39    142.68 o 
  -1   9  27       76.25      258.04    127.50 o 
   0   9  27       61.72       88.04    124.47 o 
   1   9  27       78.71     -163.93    163.93 o 
   2   9  27       13.16      112.32    124.47 o 
   3   9  27       43.87      151.79    121.43 o 
   4   9  27      191.86      197.32    127.50 o 
  -5  10  27      196.66      300.54    182.15 o 
  -4  10  27       60.03     -136.61    136.61 o 
  -3  10  27        6.63     -130.54    130.54 o 
  -2  10  27        5.02        6.07    145.72 o 
  -1  10  27       78.67     -133.57    133.57 o 
   0  10  27       60.07      239.82    160.90 o 
   1  10  27       85.36      160.90    151.79 o 
   2  10  27        3.86       75.89    133.57 o 
   3  10  27        5.48      121.43    154.82 o 
   4  10  27       61.92      212.50    124.47 o 
   5  10  27      196.49      176.07    142.68 o 
  -4  11  27      335.80      145.72    139.64 o 
  -3  11  27      128.25      288.40    166.97 o 
  -2  11  27       99.19      -18.21    136.61 o 
  -1  11  27       15.63      306.61    142.68 o 
   0  11  27       58.46       63.75    151.79 o 
   1  11  27       15.28       33.39     97.14 o 
   2  11  27       95.12      -75.89    145.72 o 
   3  11  27      125.10      157.86    133.57 o 
   4  11  27      332.40      449.29    160.90 o 
   5  11  27       31.94      -54.64    173.04 o 
  -5  12  27       93.14      194.29    188.22 o 
  -4  12  27        3.25      227.68    160.90 o 
  -3  12  27      144.05      212.50    157.86 o 
  -2  12  27       96.47      127.50    185.18 o 
  -1  12  27      109.27      139.64    170.00 o 
   0  12  27      259.77      327.86    179.11 o 
   1  12  27      107.26      279.29    166.97 o 
   2  12  27       90.59      227.68    109.29 o 
   3  12  27      140.85      109.29    160.90 o 
   4  12  27        2.73      -48.57    157.86 o 
   5  12  27       87.75     -127.50    157.86 o 
  -4  13  27       19.24        3.04    170.00 o 
  -3  13  27      188.25      673.94    194.29 o 
  -2  13  27       61.02      115.36    160.90 o 
  -1  13  27       22.79       54.64    154.82 o 
   0  13  27        1.53       -6.07    166.97 o 
   1  13  27       24.00     -136.61    136.61 o 
   2  13  27       60.60       36.43    142.68 o 
   3  13  27      192.93      154.82    157.86 o 
   4  13  27       18.38      -81.97    151.79 o 
  -4  14  27        8.53      276.25    197.32 o 
  -3  14  27      435.65      719.47    163.93 o 
  -2  14  27       61.85      194.29    203.40 o 
  -1  14  27      322.88       94.11    170.00 o 
   0  14  27      890.90     1159.66    242.86 o 
   1  14  27      318.80      151.79    160.90 o 
   2  14  27       60.53      151.79    185.18 o 
   3  14  27      437.57      251.97    191.25 o 
   4  14  27        8.96       42.50    151.79 o 
  -3  15  27       70.60      418.93    215.54 o 
  -2  15  27       11.46     -109.29    112.32 o 
  -1  15  27       17.62     -124.47    124.47 o 
   0  15  27      307.67      482.69    200.36 o 
   1  15  27       16.64     -136.61    185.18 o 
   2  15  27        9.48       15.18    160.90 o 
   3  15  27       76.17      315.72    197.32 o 
  -3  16  27      382.93      209.47    230.72 o 
  -2  16  27       79.57       -6.07    179.11 o 
  -1  16  27       75.40      327.86    163.93 o 
   0  16  27        1.61       88.04    173.04 o 
   1  16  27       75.81      273.22    188.22 o 
   2  16  27       79.83      185.18    176.07 o 
   3  16  27      383.71      209.47    163.93 o 
  -2  17  27       32.74       72.86    218.57 o 
  -1  17  27       88.82      148.75    218.57 o 
   0  17  27        0.08      -97.14    203.40 o 
   1  17  27       91.68       -6.07    188.22 o 
   2  17  27       33.77      312.68    227.68 o 
   0   0  28      564.47      880.37    160.90 o 
   1   0  28      880.85     1117.16    115.36 o 
   2   0  28     1167.61     1265.91    133.57 o 
   3   0  28       50.97      -57.68     85.00 o 
   4   0  28       99.66      139.64     75.89 o 
   5   0  28        0.13      148.75     81.97 o 
   6   0  28       26.12      109.29    109.29 o 
  -6   1  28       83.75      -24.29    118.39 o 
  -5   1  28       98.14      179.11     72.86 o 
  -4   1  28       76.55      206.43     78.93 o 
  -3   1  28      670.00      819.65    109.29 o 
  -2   1  28       65.23      139.64     81.97 o 
  -1   1  28      198.29      188.22     97.14 o 
   0   1  28      586.59      746.80    109.29 o 
   1   1  28      204.16      613.22    106.25 o 
   2   1  28       68.62       85.00     72.86 o 
   3   1  28      671.09      667.87    106.25 o 
   4   1  28       80.10       54.64     69.82 o 
   5   1  28      104.18      188.22     78.93 o 
   6   1  28       78.70       51.61    112.32 o 
  -6   2  28      739.70      728.58    139.64 o 
  -5   2  28      133.34      136.61     81.97 o 
  -4   2  28       89.61      194.29     72.86 o 
  -3   2  28     1271.53     1366.09     97.14 o 
  -2   2  28      486.81      473.58     94.11 o 
  -1   2  28     2213.78     2373.96    154.82 o 
   0   2  28      435.37      746.80    109.29 o 
   1   2  28     2231.15     2671.47    224.65 o 
   2   2  28      492.37      570.72     88.04 o 
   3   2  28     1280.98     1360.02    136.61 o 
   4   2  28       97.79      212.50     97.14 o 
   5   2  28      133.13      173.04     75.89 o 
   6   2  28      737.55     1010.91    148.75 o 
  -6   3  28      106.52       75.89    136.61 o 
  -5   3  28       52.07        6.07     69.82 o 
  -4   3  28      157.96      285.36     78.93 o 
  -3   3  28     1380.12     1390.38    118.39 o 
  -2   3  28        5.21      -54.64     54.64 o 
  -1   3  28      853.77     1193.05    133.57 o 
   0   3  28      707.53      813.58    142.68 o 
   1   3  28      866.21      910.73    173.04 o 
   2   3  28        4.35       39.46     75.89 o 
   3   3  28     1383.18     1320.56    133.57 o 
   4   3  28      159.15      370.36    109.29 o 
   5   3  28       51.91      133.57     85.00 o 
   6   3  28      104.30      133.57    139.64 o 
  -6   4  28      120.37       42.50    124.47 o 
  -5   4  28       13.97       69.82    103.22 o 
  -4   4  28        2.60       97.14     75.89 o 
  -3   4  28       12.80        6.07     57.68 o 
  -2   4  28      134.93      151.79     57.68 o 
  -1   4  28      316.92      315.72     75.89 o 
   0   4  28      908.12      950.19    166.97 o 
   1   4  28      312.75      276.25     81.97 o 
   2   4  28      144.03        9.11    124.47 o 
   3   4  28       12.90      -51.61     94.11 o 
   4   4  28        2.39      206.43     97.14 o 
   5   4  28       14.58       48.57     91.07 o 
   6   4  28      117.54       81.97    176.07 o 
  -6   5  28      252.84       85.00    118.39 o 
  -5   5  28      123.26      203.40    109.29 o 
  -4   5  28      191.59      312.68     78.93 o 
  -3   5  28      166.94      185.18     60.72 o 
  -2   5  28      388.59      437.15     72.86 o 
  -1   5  28       50.49      121.43     54.64 o 
   0   5  28       93.01       75.89     75.89 o 
   1   5  28       50.13       54.64     88.04 o 
   2   5  28      389.97      452.33     91.07 o 
   3   5  28      172.51       36.43     91.07 o 
   4   5  28      195.81      130.54    166.97 o 
   5   5  28      116.14       66.79     75.89 o 
   6   5  28      249.06      516.08    236.79 o 
  -6   6  28       32.50      145.72    118.39 o 
  -5   6  28       33.79      -45.54    103.22 o 
  -4   6  28       64.44       39.46     91.07 o 
  -3   6  28      132.64       57.68     66.79 o 
  -2   6  28      126.66       85.00     63.75 o 
  -1   6  28      194.88      124.47     48.57 o 
   0   6  28       25.55       33.39     36.43 o 
   1   6  28      194.53      191.25     97.14 o 
   2   6  28      124.28      236.79     94.11 o 
   3   6  28      129.29       -9.11    130.54 o 
   4   6  28       59.19       12.14     88.04 o 
   5   6  28       34.50       12.14    133.57 o 
   6   6  28       31.36      367.33    230.72 o 
  -6   7  28       47.90      100.18    194.29 o 
  -5   7  28       51.93       51.61    100.18 o 
  -4   7  28      109.22       21.25     91.07 o 
  -3   7  28      237.41       60.72     85.00 o 
  -2   7  28      230.64      127.50     57.68 o 
  -1   7  28      427.80      601.08     60.72 o 
   0   7  28      123.57      224.65     91.07 o 
   1   7  28      439.80      743.76     91.07 o 
   2   7  28      227.12      118.39     78.93 o 
   3   7  28      245.05       33.39     63.75 o 
   4   7  28      110.97     -139.64    148.75 o 
   5   7  28       52.35       12.14    109.29 o 
   6   7  28       50.37     -209.47    209.47 o 
  -5   8  28       53.31      151.79    163.93 o 
  -4   8  28       37.43      -81.97     81.97 o 
  -3   8  28      444.45      330.90    106.25 o 
  -2   8  28      116.25       72.86    118.39 o 
  -1   8  28       46.25      103.22     75.89 o 
   0   8  28        6.87       39.46    100.18 o
[truncated: 62,553 more chars]
