# Supplementary material for: Betulin 3,28-di-O-tosyl­ate
Source: Acta Crystallogr Sect E Struct Rep Online. 2014 Jul 23;70(Pt 8):o879–80. doi: 10.1107/S1600536814016602 (PMC4158509; doi:10.1107/S1600536814016602)
Supplement: Supplementary file 3 [file e-70-0o879-Isup3.cml]

<?xml version="1.0" encoding="UTF-8"?>
<cml convention="cmlDict:cmllite" xmlns="http://www.xml-cml.org/schema" xmlns:cmlDict="http://www.xml-cml.org/dictionary/cml/" xmlns:nameDict="http://www.xml-cml.org/dictionary/cml/name/">
  <molecule id="m1">
    <name dictRef="nameDict:unknown">(1R,3aS,5aR,5bR,7aR,9S,11aR,11bR,13aR,13bR)-5a,5b,8,8,11a-pentamethyl-1-(prop-1-en-2-yl)-3a-((tosyloxy)methyl)icosahydro-1H-cyclopenta[a]chrysen-9-yl 4-methylbenzenesulfonate</name>
    <atomArray>
      <atom id="a1" elementType="C">
        <label value="1" dictRef="cmlDict:locant"/>
        <label value="C" dictRef="cmlDict:locant"/>
      </atom>
      <atom id="a77" elementType="H"/>
      <atom id="a78" elementType="H"/>
      <atom id="a79" elementType="H"/>
      <atom id="a2" elementType="C">
        <label value="1" dictRef="cmlDict:locant"/>
      </atom>
      <atom id="a3" elementType="C" hydrogenCount="0">
        <label value="2" dictRef="cmlDict:locant"/>
      </atom>
      <atom id="a4" elementType="C">
        <label value="3" dictRef="cmlDict:locant"/>
      </atom>
      <atom id="a80" elementType="H"/>
      <atom id="a81" elementType="H"/>
      <atom id="a82" elementType="H"/>
      <atom id="a83" elementType="H"/>
      <atom id="a84" elementType="H"/>
      <atom id="a5" elementType="S" hydrogenCount="0">
        <label value="S" dictRef="cmlDict:locant"/>
      </atom>
      <atom id="a6" elementType="O" hydrogenCount="0">
        <label value="O" dictRef="cmlDict:locant"/>
      </atom>
      <atom id="a7" elementType="O" hydrogenCount="0">
        <label value="O'" dictRef="cmlDict:locant"/>
      </atom>
      <atom id="a8" elementType="C" hydrogenCount="0">
        <label value="1" dictRef="cmlDict:locant"/>
      </atom>
      <atom id="a9" elementType="C">
        <label value="2" dictRef="cmlDict:locant"/>
      </atom>
      <atom id="a10" elementType="C">
        <label value="3" dictRef="cmlDict:locant"/>
      </atom>
      <atom id="a11" elementType="C" hydrogenCount="0">
        <label value="4" dictRef="cmlDict:locant"/>
      </atom>
      <atom id="a12" elementType="C"/>
      <atom id="a13" elementType="C">
        <label value="5" dictRef="cmlDict:locant"/>
      </atom>
      <atom id="a14" elementType="C">
        <label value="6" dictRef="cmlDict:locant"/>
      </atom>
      <atom id="a85" elementType="H"/>
      <atom id="a86" elementType="H"/>
      <atom id="a87" elementType="H"/>
      <atom id="a88" elementType="H"/>
      <atom id="a89" elementType="H"/>
      <atom id="a90" elementType="H"/>
      <atom id="a91" elementType="H"/>
      <atom id="a15" elementType="O" hydrogenCount="0">
        <label value="O" dictRef="cmlDict:locant"/>
      </atom>
      <atom id="a16" elementType="C">
        <label value="1" dictRef="cmlDict:locant"/>
        <label value="C" dictRef="cmlDict:locant"/>
      </atom>
      <atom id="a92" elementType="H"/>
      <atom id="a93" elementType="H"/>
      <atom id="a40" elementType="C">
        <atomParity atomRefs4="a3 a94 a41 a60">-1</atomParity>
        <label value="1" dictRef="cmlDict:locant"/>
      </atom>
      <atom id="a41" elementType="C">
        <label value="2" dictRef="cmlDict:locant"/>
      </atom>
      <atom id="a42" elementType="C">
        <label value="3" dictRef="cmlDict:locant"/>
      </atom>
      <atom id="a43" elementType="C" hydrogenCount="0">
        <atomParity atomRefs4="a16 a42 a44 a60">1</atomParity>
        <label value="3a" dictRef="cmlDict:locant"/>
      </atom>
      <atom id="a44" elementType="C">
        <label value="4" dictRef="cmlDict:locant"/>
      </atom>
      <atom id="a45" elementType="C">
        <label value="5" dictRef="cmlDict:locant"/>
      </atom>
      <atom id="a46" elementType="C" hydrogenCount="0">
        <atomParity atomRefs4="a47 a1 a45 a59">-1</atomParity>
        <label value="5a" dictRef="cmlDict:locant"/>
      </atom>
      <atom id="a47" elementType="C" hydrogenCount="0">
        <atomParity atomRefs4="a46 a76 a48 a56">-1</atomParity>
        <label value="5b" dictRef="cmlDict:locant"/>
      </atom>
      <atom id="a48" elementType="C">
        <label value="6" dictRef="cmlDict:locant"/>
      </atom>
      <atom id="a49" elementType="C">
        <label value="7" dictRef="cmlDict:locant"/>
      </atom>
      <atom id="a50" elementType="C">
        <atomParity atomRefs4="a51 a107 a49 a55">-1</atomParity>
        <label value="7a" dictRef="cmlDict:locant"/>
      </atom>
      <atom id="a51" elementType="C" hydrogenCount="0">
        <label value="8" dictRef="cmlDict:locant"/>
      </atom>
      <atom id="a52" elementType="C">
        <atomParity atomRefs4="a70 a108 a53 a51">1</atomParity>
        <label value="9" dictRef="cmlDict:locant"/>
      </atom>
      <atom id="a53" elementType="C">
        <label value="10" dictRef="cmlDict:locant"/>
      </atom>
      <atom id="a54" elementType="C">
        <label value="11" dictRef="cmlDict:locant"/>
      </atom>
      <atom id="a55" elementType="C" hydrogenCount="0">
        <atomParity atomRefs4="a50 a73 a54 a56">-1</atomParity>
        <label value="11a" dictRef="cmlDict:locant"/>
      </atom>
      <atom id="a56" elementType="C">
        <atomParity atomRefs4="a47 a113 a57 a55">-1</atomParity>
        <label value="11b" dictRef="cmlDict:locant"/>
      </atom>
      <atom id="a57" elementType="C">
        <label value="12" dictRef="cmlDict:locant"/>
      </atom>
      <atom id="a58" elementType="C">
        <label value="13" dictRef="cmlDict:locant"/>
      </atom>
      <atom id="a59" elementType="C">
        <atomParity atomRefs4="a46 a118 a58 a60">-1</atomParity>
        <label value="13a" dictRef="cmlDict:locant"/>
      </atom>
      <atom id="a60" elementType="C">
        <atomParity atomRefs4="a43 a119 a40 a59">-1</atomParity>
        <label value="13b" dictRef="cmlDict:locant"/>
      </atom>
      <atom id="a94" elementType="H"/>
      <atom id="a95" elementType="H"/>
      <atom id="a96" elementType="H"/>
      <atom id="a97" elementType="H"/>
      <atom id="a98" elementType="H"/>
      <atom id="a99" elementType="H"/>
      <atom id="a100" elementType="H"/>
      <atom id="a101" elementType="H"/>
      <atom id="a102" elementType="H"/>
      <atom id="a103" elementType="H"/>
      <atom id="a104" elementType="H"/>
      <atom id="a105" elementType="H"/>
      <atom id="a106" elementType="H"/>
      <atom id="a107" elementType="H"/>
      <atom id="a108" elementType="H"/>
      <atom id="a109" elementType="H"/>
      <atom id="a110" elementType="H"/>
      <atom id="a111" elementType="H"/>
      <atom id="a112" elementType="H"/>
      <atom id="a113" elementType="H"/>
      <atom id="a114" elementType="H"/>
      <atom id="a115" elementType="H"/>
      <atom id="a116" elementType="H"/>
      <atom id="a117" elementType="H"/>
      <atom id="a118" elementType="H"/>
      <atom id="a119" elementType="H"/>
      <atom id="a61" elementType="C">
        <label value="1" dictRef="cmlDict:locant"/>
        <label value="C" dictRef="cmlDict:locant"/>
      </atom>
      <atom id="a120" elementType="H"/>
      <atom id="a121" elementType="H"/>
      <atom id="a122" elementType="H"/>
      <atom id="a62" elementType="C" hydrogenCount="0">
        <label value="1" dictRef="cmlDict:locant"/>
      </atom>
      <atom id="a63" elementType="C">
        <label value="2" dictRef="cmlDict:locant"/>
      </atom>
      <atom id="a64" elementType="C">
        <label value="3" dictRef="cmlDict:locant"/>
      </atom>
      <atom id="a65" elementType="C" hydrogenCount="0">
        <label value="4" dictRef="cmlDict:locant"/>
      </atom>
      <atom id="a66" elementType="C">
        <label value="5" dictRef="cmlDict:locant"/>
      </atom>
      <atom id="a67" elementType="C">
        <label value="6" dictRef="cmlDict:locant"/>
      </atom>
      <atom id="a69" elementType="O" hydrogenCount="0">
        <label value="O''" dictRef="cmlDict:locant"/>
      </atom>
      <atom id="a70" elementType="O" hydrogenCount="0">
        <label value="O" dictRef="cmlDict:locant"/>
      </atom>
      <atom id="a71" elementType="S" hydrogenCount="0">
        <label value="X" dictRef="cmlDict:locant"/>
      </atom>
      <atom id="a72" elementType="O" hydrogenCount="0">
        <label value="O'" dictRef="cmlDict:locant"/>
      </atom>
      <atom id="a123" elementType="H"/>
      <atom id="a124" elementType="H"/>
      <atom id="a125" elementType="H"/>
      <atom id="a126" elementType="H"/>
      <atom id="a73" elementType="C">
        <label value="1''''" dictRef="cmlDict:locant"/>
        <label value="C''''" dictRef="cmlDict:locant"/>
      </atom>
      <atom id="a127" elementType="H"/>
      <atom id="a128" elementType="H"/>
      <atom id="a129" elementType="H"/>
      <atom id="a74" elementType="C">
        <label value="1'''" dictRef="cmlDict:locant"/>
        <label value="C'''" dictRef="cmlDict:locant"/>
      </atom>
      <atom id="a130" elementType="H"/>
      <atom id="a131" elementType="H"/>
      <atom id="a132" elementType="H"/>
      <atom id="a75" elementType="C">
        <label value="1''" dictRef="cmlDict:locant"/>
        <label value="C''" dictRef="cmlDict:locant"/>
      </atom>
      <atom id="a133" elementType="H"/>
      <atom id="a134" elementType="H"/>
      <atom id="a135" elementType="H"/>
      <atom id="a76" elementType="C">
        <label value="1'" dictRef="cmlDict:locant"/>
        <label value="C'" dictRef="cmlDict:locant"/>
      </atom>
      <atom id="a136" elementType="H"/>
      <atom id="a137" elementType="H"/>
      <atom id="a138" elementType="H"/>
    </atomArray>
    <bondArray>
      <bond id="a1_a77" atomRefs2="a1 a77" order="S"/>
      <bond id="a1_a78" atomRefs2="a1 a78" order="S"/>
      <bond id="a1_a79" atomRefs2="a1 a79" order="S"/>
      <bond id="a2_a3" atomRefs2="a2 a3" order="D"/>
      <bond id="a3_a4" atomRefs2="a3 a4" order="S"/>
      <bond id="a2_a80" atomRefs2="a2 a80" order="S"/>
      <bond id="a2_a81" atomRefs2="a2 a81" order="S"/>
      <bond id="a4_a82" atomRefs2="a4 a82" order="S"/>
      <bond id="a4_a83" atomRefs2="a4 a83" order="S"/>
      <bond id="a4_a84" atomRefs2="a4 a84" order="S"/>
      <bond id="a5_a6" atomRefs2="a5 a6" order="D"/>
      <bond id="a5_a7" atomRefs2="a5 a7" order="D"/>
      <bond id="a5_a8" atomRefs2="a5 a8" order="S"/>
      <bond id="a8_a9" atomRefs2="a8 a9" order="D"/>
      <bond id="a9_a10" atomRefs2="a9 a10" order="S"/>
      <bond id="a10_a11" atomRefs2="a10 a11" order="D"/>
      <bond id="a11_a12" atomRefs2="a11 a12" order="S"/>
      <bond id="a11_a13" atomRefs2="a11 a13" order="S"/>
      <bond id="a13_a14" atomRefs2="a13 a14" order="D"/>
      <bond id="a8_a14" atomRefs2="a8 a14" order="S"/>
      <bond id="a9_a85" atomRefs2="a9 a85" order="S"/>
      <bond id="a10_a86" atomRefs2="a10 a86" order="S"/>
      <bond id="a12_a87" atomRefs2="a12 a87" order="S"/>
      <bond id="a12_a88" atomRefs2="a12 a88" order="S"/>
      <bond id="a12_a89" atomRefs2="a12 a89" order="S"/>
      <bond id="a13_a90" atomRefs2="a13 a90" order="S"/>
      <bond id="a14_a91" atomRefs2="a14 a91" order="S"/>
      <bond id="a5_a15" atomRefs2="a5 a15" order="S"/>
      <bond id="a16_a92" atomRefs2="a16 a92" order="S"/>
      <bond id="a16_a93" atomRefs2="a16 a93" order="S"/>
      <bond id="a15_a16" atomRefs2="a15 a16" order="S"/>
      <bond id="a60_a43" atomRefs2="a60 a43" order="S"/>
      <bond id="a43_a44" atomRefs2="a43 a44" order="S"/>
      <bond id="a44_a45" atomRefs2="a44 a45" order="S"/>
      <bond id="a45_a46" atomRefs2="a45 a46" order="S"/>
      <bond id="a46_a47" atomRefs2="a46 a47" order="S"/>
      <bond id="a47_a48" atomRefs2="a47 a48" order="S"/>
      <bond id="a48_a49" atomRefs2="a48 a49" order="S"/>
      <bond id="a49_a50" atomRefs2="a49 a50" order="S"/>
      <bond id="a50_a51" atomRefs2="a50 a51" order="S"/>
      <bond id="a51_a52" atomRefs2="a51 a52" order="S"/>
      <bond id="a52_a53" atomRefs2="a52 a53" order="S"/>
      <bond id="a53_a54" atomRefs2="a53 a54" order="S"/>
      <bond id="a54_a55" atomRefs2="a54 a55" order="S"/>
      <bond id="a55_a50" atomRefs2="a55 a50" order="S"/>
      <bond id="a55_a56" atomRefs2="a55 a56" order="S"/>
      <bond id="a56_a47" atomRefs2="a56 a47" order="S"/>
      <bond id="a56_a57" atomRefs2="a56 a57" order="S"/>
      <bond id="a57_a58" atomRefs2="a57 a58" order="S"/>
      <bond id="a58_a59" atomRefs2="a58 a59" order="S"/>
      <bond id="a59_a46" atomRefs2="a59 a46" order="S"/>
      <bond id="a59_a60" atomRefs2="a59 a60" order="S"/>
      <bond id="a42_a41" atomRefs2="a42 a41" order="S"/>
      <bond id="a41_a40" atomRefs2="a41 a40" order="S"/>
      <bond id="a43_a42" atomRefs2="a43 a42" order="S"/>
      <bond id="a60_a40" atomRefs2="a60 a40" order="S"/>
      <bond id="a40_a94" atomRefs2="a40 a94" order="S"/>
      <bond id="a41_a95" atomRefs2="a41 a95" order="S"/>
      <bond id="a41_a96" atomRefs2="a41 a96" order="S"/>
      <bond id="a42_a97" atomRefs2="a42 a97" order="S"/>
      <bond id="a42_a98" atomRefs2="a42 a98" order="S"/>
      <bond id="a44_a99" atomRefs2="a44 a99" order="S"/>
      <bond id="a44_a100" atomRefs2="a44 a100" order="S"/>
      <bond id="a45_a101" atomRefs2="a45 a101" order="S"/>
      <bond id="a45_a102" atomRefs2="a45 a102" order="S"/>
      <bond id="a48_a103" atomRefs2="a48 a103" order="S"/>
      <bond id="a48_a104" atomRefs2="a48 a104" order="S"/>
      <bond id="a49_a105" atomRefs2="a49 a105" order="S"/>
      <bond id="a49_a106" atomRefs2="a49 a106" order="S"/>
      <bond id="a50_a107" atomRefs2="a50 a107" order="S"/>
      <bond id="a52_a108" atomRefs2="a52 a108" order="S"/>
      <bond id="a53_a109" atomRefs2="a53 a109" order="S"/>
      <bond id="a53_a110" atomRefs2="a53 a110" order="S"/>
      <bond id="a54_a111" atomRefs2="a54 a111" order="S"/>
      <bond id="a54_a112" atomRefs2="a54 a112" order="S"/>
      <bond id="a56_a113" atomRefs2="a56 a113" order="S"/>
      <bond id="a57_a114" atomRefs2="a57 a114" order="S"/>
      <bond id="a57_a115" atomRefs2="a57 a115" order="S"/>
      <bond id="a58_a116" atomRefs2="a58 a116" order="S"/>
      <bond id="a58_a117" atomRefs2="a58 a117" order="S"/>
      <bond id="a59_a118" atomRefs2="a59 a118" order="S"/>
      <bond id="a60_a119" atomRefs2="a60 a119" order="S"/>
      <bond id="a16_a43" atomRefs2="a16 a43" order="S"/>
      <bond id="a3_a40" atomRefs2="a3 a40" order="S"/>
      <bond id="a1_a46" atomRefs2="a1 a46" order="S"/>
      <bond id="a61_a120" atomRefs2="a61 a120" order="S"/>
      <bond id="a61_a121" atomRefs2="a61 a121" order="S"/>
      <bond id="a61_a122" atomRefs2="a61 a122" order="S"/>
      <bond id="a62_a63" atomRefs2="a62 a63" order="D"/>
      <bond id="a63_a64" atomRefs2="a63 a64" order="S"/>
      <bond id="a64_a65" atomRefs2="a64 a65" order="D"/>
      <bond id="a65_a66" atomRefs2="a65 a66" order="S"/>
      <bond id="a66_a67" atomRefs2="a66 a67" order="D"/>
      <bond id="a67_a62" atomRefs2="a67 a62" order="S"/>
      <bond id="a71_a72" atomRefs2="a71 a72" order="D"/>
      <bond id="a69_a71" atomRefs2="a69 a71" order="D"/>
      <bond id="a70_a71" atomRefs2="a70 a71" order="S"/>
      <bond id="a62_a71" atomRefs2="a62 a71" order="S"/>
      <bond id="a63_a123" atomRefs2="a63 a123" order="S"/>
      <bond id="a64_a124" atomRefs2="a64 a124" order="S"/>
      <bond id="a66_a125" atomRefs2="a66 a125" order="S"/>
      <bond id="a67_a126" atomRefs2="a67 a126" order="S"/>
      <bond id="a61_a65" atomRefs2="a61 a65" order="S"/>
      <bond id="a70_a52" atomRefs2="a70 a52" order="S"/>
      <bond id="a73_a127" atomRefs2="a73 a127" order="S"/>
      <bond id="a73_a128" atomRefs2="a73 a128" order="S"/>
      <bond id="a73_a129" atomRefs2="a73 a129" order="S"/>
      <bond id="a73_a55" atomRefs2="a73 a55" order="S"/>
      <bond id="a74_a130" atomRefs2="a74 a130" order="S"/>
      <bond id="a74_a131" atomRefs2="a74 a131" order="S"/>
      <bond id="a74_a132" atomRefs2="a74 a132" order="S"/>
      <bond id="a74_a51" atomRefs2="a74 a51" order="S"/>
      <bond id="a75_a133" atomRefs2="a75 a133" order="S"/>
      <bond id="a75_a134" atomRefs2="a75 a134" order="S"/>
      <bond id="a75_a135" atomRefs2="a75 a135" order="S"/>
      <bond id="a75_a51" atomRefs2="a75 a51" order="S"/>
      <bond id="a76_a136" atomRefs2="a76 a136" order="S"/>
      <bond id="a76_a137" atomRefs2="a76 a137" order="S"/>
      <bond id="a76_a138" atomRefs2="a76 a138" order="S"/>
      <bond id="a76_a47" atomRefs2="a76 a47" order="S"/>
    </bondArray>
  </molecule>
</cml>
